# Supplementary material for: Computational detection and suppression of sequence-specific off-target phenotypes from whole genome RNAi screens
Source: Nucleic Acids Res. 2014 Jun 27;42(13):8214–22. doi: 10.1093/nar/gku306 (PMC4117740; doi:10.1093/nar/gku306)
Supplement: SUPPLEMENTARY DATA [file supp_gku306_nar-00120-n-2014-File009.xlsx]

## Sheet: supplementary table 1
Data set from genome-wide RNAi screening to identiy genes required for lung cancer survival and growth. Published: Whitehurst, A. W. et al. Synthetic lethal screen identification of chemosensitizer loci in cancer cells. Nature.
Reagent ID (PlateWellID)	Gene Entrez ID	Gene Symbol	Z score
0001_A02	22848	AAK1	-1.64795
0001_A03	9625	AATK	-1.10552
0001_A04	25	ABL1	-1.47409
0001_A05	27	ABL2	0.0701696
0001_A06	10188	TNK2	0.0269057
0001_A07	90	ACVR1	-0.221267
0001_A08	91	ACVR1B	0.317383
0001_A09	92	ACVR2A	0.0323216
0001_A10	93	ACVR2B	1.61481
0001_A11	94	ACVRL1	0.754644
0001_B02	8754	ADAM9	0.00229755
0001_B03	57143	ADCK1	2.67997
0001_B04	90956	ADCK2	-0.0610314
0001_B05	79934	ADCK4	0.171072
0001_B06	203054	ADCK5	-0.822017
0001_B07	132	ADK	-1.47541
0001_B08	148	ADRA1A	0.341567
0001_B09	147	ADRA1B	2.00276
0001_B10	154	ADRB2	1.2825
0001_B11	156	ADRBK1	-2.12248
0001_C02	157	ADRBK2	0.985883
0001_C03	186	AGTR2	-1.49254
0001_C04	203	AK1	1.06048
0001_C05	204	AK2	0.412312
0001_C06	205	AK3L1	0.319033
0001_C07	50808	AK3	-0.461467
0001_C08	26289	AK5	0.656101
0001_C09	122481	AK7	-0.393552
0001_C10	8165	AKAP1	-2.46721
0001_C11	11215	AKAP11	-1.29268
0001_D02	11214	AKAP13	-0.654937
0001_D03	10566	AKAP3	0.0461791
0001_D04	8852	AKAP4	1.7938
0001_D05	9495	AKAP5	1.11242
0001_D06	9472	AKAP6	0.0266825
0001_D07	9465	AKAP7	-1.74266
0001_D08	10270	AKAP8	0.700678
0001_D09	207	AKT1	-0.17419
0001_D10	208	AKT2	-3.02989
0001_D11	10000	AKT3	-1.55395
0001_E02	238	ALK	-1.59636
0001_E03	130399	ACVR1C	-1.76108
0001_E04	55437	STRADB	-0.829773
0001_E05	65061	PFTK2	-0.880952
0001_E06	269	AMHR2	0.278483
0001_E07	51378	ANGPT4	1.55302
0001_E08	255239	ANKK1	2.71022
0001_E09	54101	RIPK4	0.804791
0001_E10	10290	SPEG	-1.19666
0001_E11	26060	APPL1	2.33431
0001_F02	369	ARAF	1.18467
0001_F03	9891	NUAK1	-0.992928
0001_F04	10926	DBF4	-1.1241
0001_F05	83853	ROPN1L	0.569543
0001_F06	472	ATM	0.0482335
0001_F07	545	ATR	1.76048
0001_F08	9212	AURKB	-1.15626
0001_F09	6795	AURKC	0.212252
0001_F10	552	AVPR1A	1.55033
0001_F11	553	AVPR1B	-0.187894
0001_G02	558	AXL	-1.4805
0001_G03	566	AZU1	0.431603
0001_G04	10295	BCKDK	1.35357
0001_G05	613	BCR	-1.7509
0001_G06	624	BDKRB2	0.0133158
0001_G07	640	BLK	0.566181
0001_G08	29760	BLNK	-0.268439
0001_G09	55589	BMP2K	-0.813265
0001_G10	657	BMPR1A	0.03371
0001_G11	658	BMPR1B	0.163575
0001_H02	659	BMPR2	0.412496
0001_H03	660	BMX	1.55416
0001_H04	673	BRAF	-0.14295
0001_H05	6046	BRD2	-0.0585951
0001_H06	676	BRDT	-0.324053
0001_H07	695	BTK	-0.0778464
0001_H08	699	BUB1	-0.608328
0001_H09	701	BUB1B	0.0765946
0001_H10	283629	TSSK4	-0.603028
0001_H11	112858	TP53RK	0.796115
0002_A02	57761	TRIB3	-0.307002
0002_A03	221264	AKD1	0.424128
0002_A04	10842	C7orf16	-1.11834
0002_A05	10221	TRIB1	-0.0955451
0002_A06	64768	IPPK	-2.00218
0002_A07	808	CALM3	-0.841553
0002_A08	8536	CAMK1	-2.29839
0002_A09	57118	CAMK1D	0.411937
0002_A10	57172	CAMK1G	1.41989
0002_A11	815	CAMK2A	4.00749
0002_B02	816	CAMK2B	0.756414
0002_B03	817	CAMK2D	-5.65398
0002_B04	818	CAMK2G	1.3303
0002_B05	814	CAMK4	0.76622
0002_B06	84254	CAMKK1	0.324562
0002_B07	10645	CAMKK2	-0.227347
0002_B08	29775	CARD10	-2.50192
0002_B09	79092	CARD14	-1.26095
0002_B10	51086	TNNI3K	0.231936
0002_B11	23729	SHPK	1.58479
0002_C02	8573	CASK	0.244756
0002_C03	6347	CCL2	-0.436053
0002_C04	6351	CCL4	-2.37446
0002_C05	23552	CCRK	-0.249
0002_C06	916	CD3E	2.32111
0002_C07	920	CD4	-0.119283
0002_C08	924	CD7	-0.792522
0002_C09	81602	CDADC1	0.391886
0002_C10	983	CDC2	-1.3576
0002_C11	984	CDC2L1	2.05562
0002_D02	985	CDC2L2	-0.583575
0002_D03	8621	CDC2L5	-0.00229755
0002_D04	8476	CDC42BPA	-1.12477
0002_D05	9578	CDC42BPB	2.16991
0002_D06	8317	CDC7	1.70946
0002_D07	8558	CDK10	0.576712
0002_D08	23097	CDC2L6	0.854777
0002_D09	1017	CDK2	-1.24046
0002_D10	1018	CDK3	0.018745
0002_D11	1019	CDK4	0.345808
0002_E02	1020	CDK5	-0.343483
0002_E03	8851	CDK5R1	-1.55757
0002_E04	8941	CDK5R2	2.23173
0002_E05	51654	CDK5RAP1	-0.465866
0002_E06	80279	CDK5RAP3	-3.62662
0002_E07	1021	CDK6	1.65271
0002_E08	1022	CDK7	0.87822
0002_E09	1024	CDK8	0.976738
0002_E10	1025	CDK9	-0.270143
0002_E11	8814	CDKL1	-2.04424
0002_F02	8999	CDKL2	-1.41833
0002_F03	51265	CDKL3	0.72139
0002_F04	6792	CDKL5	0.68485
0002_F05	1026	CDKN1A	1.15751
0002_F06	1027	CDKN1B	0.661883
0002_F07	1028	CDKN1C	0.870226
0002_F08	1030	CDKN2B	-0.191398
0002_F09	1031	CDKN2C	-1.69015
0002_F10	1032	CDKN2D	0.379084
0002_F11	1033	CDKN3	-3.2671
0002_G02	64781	CERK	0.247316
0002_G03	11069	RAPGEF4	0.280599
0002_G04	1111	CHEK1	-6.12532
0002_G05	11200	CHEK2	0.143602
0002_G06	1119	CHKA	-0.0943516
0002_G07	1120	CHKB	-0.567336
0002_G08	1128	CHRM1	0.211454
0002_G09	1147	CHUK	0.204965
0002_G10	51550	CINP	-1.83042
0002_G11	11113	CIT	-2.17758
0002_H02	1152	CKB	-0.0803433
0002_H03	1158	CKM	1.01855
0002_H04	1159	CKMT1B	1.94304
0002_H05	1160	CKMT2	-1.52318
0002_H06	1163	CKS1B	-0.653194
0002_H07	1164	CKS2	-0.437705
0002_H08	1195	CLK1	1.10547
0002_H09	1196	CLK2	-0.708388
0002_H10	1198	CLK3	-0.141105
0002_H11	57396	CLK4	-0.543081
0003_A02	1263	PLK3	0.734025
0003_A03	10256	CNKSR1	-5.33051
0003_A04	10087	COL4A3BP	-3.40415
0003_A05	9276	COPB2	-3.41928
0003_A06	51755	CRKRS	-0.166895
0003_A07	1399	CRKL	-0.413244
0003_A08	1436	CSF1R	-0.881175
0003_A09	1445	CSK	1.00087
0003_A10	1452	CSNK1A1	1.79825
0003_A11	1453	CSNK1D	2.90138
0003_B02	1454	CSNK1E	-1.17268
0003_B03	53944	CSNK1G1	0.498971
0003_B04	1455	CSNK1G2	1.99244
0003_B05	1456	CSNK1G3	0.302158
0003_B06	1457	CSNK2A1	0.267729
0003_B07	1459	CSNK2A2	-2.88343
0003_B08	1460	CSNK2B	1.21571
0003_B09	3627	CXCL10	-0.434924
0003_B10	1612	DAPK1	-2.82041
0003_B11	23604	DAPK2	0.250426
0003_C02	1613	DAPK3	-0.0813942
0003_C03	9201	DCLK1	0.589307
0003_C04	1633	DCK	-0.987447
0003_C05	780	DDR1	0.739996
0003_C06	4921	DDR2	-0.532078
0003_C07	1606	DGKA	-0.510244
0003_C08	1607	DGKB	-0.304603
0003_C09	8527	DGKD	0.310677
0003_C10	8526	DGKE	2.46517
0003_C11	1608	DGKG	-0.697223
0003_D02	9162	DGKI	2.6375
0003_D03	1609	DGKQ	0.697061
0003_D04	8525	DGKZ	0.490847
0003_D05	1716	DGUOK	-0.144967
0003_D06	25989	ULK3	1.38702
0003_D07	285220	EPHA6	-3.23139
0003_D08	26007	DAK	1.12567
0003_D09	157285	PRAGMIN	-0.607698
0003_D10	55359	STYK1	-2.92972
0003_D11	1739	DLG1	-0.76433
0003_E02	1740	DLG2	0.594001
0003_E03	1741	DLG3	-0.303985
0003_E04	1742	DLG4	0.545327
0003_E05	1760	DMPK	-0.367015
0003_E06	5611	DNAJC3	-0.761734
0003_E07	1796	DOK1	0.10399
0003_E08	1841	DTYMK	0.93563
0003_E09	1843	DUSP1	1.21875
0003_E10	11221	DUSP10	-1.2042
0003_E11	1844	DUSP2	-1.77596
0003_F02	56940	DUSP22	-0.48979
0003_F03	1846	DUSP4	0.602692
0003_F04	1847	DUSP5	-2.0237
0003_F05	1848	DUSP6	1.35719
0003_F06	1849	DUSP7	0.0556775
0003_F07	1850	DUSP8	0.315431
0003_F08	1859	DYRK1A	-1.10495
0003_F09	9149	DYRK1B	-0.162029
0003_F10	8445	DYRK2	0.415738
0003_F11	8444	DYRK3	-2.5391
0003_G02	8798	DYRK4	0.15904
0003_G03	1907	EDN2	-2.25331
0003_G04	29904	EEF2K	0.146585
0003_G05	1956	EGFR	-0.198765
0003_G06	9451	EIF2AK3	1.75645
0003_G07	27104	EIF2AK4	0.286944
0003_G08	55500	ETNK1	-0.247688
0003_G09	10411	RAPGEF3	-2.05193
0003_G10	2041	EPHA1	0.889762
0003_G11	1969	EPHA2	2.02238
0003_H02	2042	EPHA3	-0.0407409
0003_H03	2043	EPHA4	-0.43515
0003_H04	2044	EPHA5	0.0108633
0003_H05	2045	EPHA7	0.378858
0003_H06	2046	EPHA8	-1.00255
0003_H07	2047	EPHB1	0.165356
0003_H08	2048	EPHB2	-0.670581
0003_H09	2049	EPHB3	-0.0172081
0003_H10	2050	EPHB4	-0.635603
0003_H11	2051	EPHB6	0.273205
0004_A02	2064	ERBB2	0.134989
0004_A03	2065	ERBB3	-0.991662
0004_A04	2066	ERBB4	-3.84117
0004_A05	225689	MAPK15	1.00065
0004_A06	2081	ERN1	-0.61237
0004_A07	2122	EVI1	-0.546035
0004_A08	10922	FASTK	-1.07396
0004_A09	2241	FER	0.461023
0004_A10	2242	FES	1.7651
0004_A11	2260	FGFR1	2.99497
0004_B02	2263	FGFR2	1.56772
0004_B03	2261	FGFR3	0.704408
0004_B04	2264	FGFR4	0.394765
0004_B05	2268	FGR	-1.91466
0004_B06	55681	SCYL2	1.13051
0004_B07	55224	ETNK2	-0.774823
0004_B08	55750	AGK	-0.927784
0004_B09	55312	RFK	1.38482
0004_B10	64799	IQCH	-0.867483
0004_B11	65220	NADK	0.174825
0004_C02	54986	ULK4	-2.68029
0004_C03	79896	THNSL1	0.477855
0004_C04	80122	YSK4	-1.19078
0004_C05	79705	LRRK1	-0.00517406
0004_C06	84197	SGK196	-0.00470297
0004_C07	124923	FLJ25006	0.642768
0004_C08	152110	NEK10	1.02418
0004_C09	158067	C9orf98	0.591386
0004_C10	197259	MLKL	0.0384374
0004_C11	348825	TPRXL	-1.39768
0004_D02	2321	FLT1	0.0938468
0004_D03	2322	FLT3	0.397008
0004_D04	2324	FLT4	-0.630382
0004_D05	64122	FN3K	2.17988
0004_D06	79672	FN3KRP	-0.788837
0004_D07	2475	MTOR	0.727808
0004_D08	2395	FXN	0.446208
0004_D09	2444	FRK	-0.80206
0004_D10	197258	FUK	-0.924982
0004_D11	2533	FYB	-0.564429
0004_E02	2534	FYN	-0.526535
0004_E03	2580	GAK	-0.550416
0004_E04	2584	GALK1	0.679805
0004_E05	2585	GALK2	1.32898
0004_E06	2596	GAP43	0.380418
0004_E07	2645	GCK	-1.87011
0004_E08	2675	GFRA2	-0.0429107
0004_E09	2710	GK	-0.0677586
0004_E10	2712	GK2	-1.22491
0004_E11	2764	GMFB	-0.898095
0004_F02	9535	GMFG	-1.59583
0004_F03	10020	GNE	-1.09887
0004_F04	2868	GRK4	0.81832
0004_F05	2869	GRK5	-0.0955395
0004_F06	2870	GRK6	1.91525
0004_F07	131890	GRK7	0.554584
0004_F08	83903	GSG2	0.585547
0004_F09	2931	GSK3A	0.099266
0004_F10	2932	GSK3B	-0.249826
0004_F11	2965	GTF2H1	0.81759
0004_G02	2984	GUCY2C	0.451346
0004_G03	3000	GUCY2D	1.22057
0004_G04	2986	GUCY2F	1.32359
0004_G05	2987	GUK1	-1.60536
0004_G06	26353	HSPB8	0.368832
0004_G07	115701	ALPK2	-0.790531
0004_G08	3055	HCK	0.241236
0004_G09	204851	HIPK1	-1.61234
0004_G10	28996	HIPK2	0.254386
0004_G11	10114	HIPK3	0.725907
0004_H02	147746	HIPK4	0.745548
0004_H03	3098	HK1	0.00308204
0004_H04	3099	HK2	-0.483673
0004_H05	3101	HK3	-1.82945
0004_H06	27102	EIF2AK1	-0.488036
0004_H07	55351	STK32B	-0.67788
0004_H08	55561	CDC42BPG	-0.0132676
0004_H09	30811	HUNK	-0.132993
0004_H10	9270	ITGB1BP1	1.44764
0004_H11	84930	MASTL	0.691574
0005_A02	22858	ICK	0.154503
0005_A03	3480	IGF1R	-2.00717
0005_A04	9807	IP6K1	-1.8504
0005_A05	51447	IP6K2	-0.678283
0005_A06	117283	IP6K3	-0.851291
0005_A07	8518	IKBKAP	0.118793
0005_A08	3551	IKBKB	1.91368
0005_A09	9641	IKBKE	0.763133
0005_A10	3558	IL2	2.23078
0005_A11	3611	ILK	0.754799
0005_B02	80895	ILKAP	2.24685
0005_B03	253430	IPMK	1.33826
0005_B04	3643	INSR	1.05795
0005_B05	3645	INSRR	0.167925
0005_B06	3654	IRAK1	1.03295
0005_B07	3656	IRAK2	-1.39735
0005_B08	11213	IRAK3	-1.77961
0005_B09	3667	IRS1	-4.66136
0005_B10	3702	ITK	-1.42333
0005_B11	3705	ITPK1	-2.42572
0005_C02	3706	ITPKA	-1.48386
0005_C03	3707	ITPKB	0.445541
0005_C04	80271	ITPKC	-0.084858
0005_C05	3716	JAK1	0.591786
0005_C06	3717	JAK2	0.828713
0005_C07	3718	JAK3	-0.527844
0005_C08	51347	TAOK3	-0.350122
0005_C09	3791	KDR	0.593881
0005_C10	3795	KHK	0.585605
0005_C11	23043	TNIK	0.472241
0005_D02	23031	MAST3	0.0824013
0005_D03	23387	KIAA0999	-0.388218
0005_D04	57551	TAOK1	1.26077
0005_D05	57574	2014-03-04	-0.0597413
0005_D06	57729	OBSCN	0.269887
0005_D07	85443	DCLK3	0.911366
0005_D08	84451	KIAA1804	0.123478
0005_D09	84446	BRSK1	-0.0968928
0005_D10	114783	LMTK3	-0.376581
0005_D11	23303	KIF13B	-0.838911
0005_E02	127933	UHMK1	-0.669039
0005_E03	3815	KIT	-0.0548564
0005_E04	22853	LMTK2	-0.720011
0005_E05	283455	KSR2	0.360897
0005_E06	80216	ALPK1	-0.0737523
0005_E07	9113	LATS1	0.501159
0005_E08	26524	LATS2	0.495026
0005_E09	3932	LCK	-1.06164
0005_E10	3937	LCP2	0.226397
0005_E11	10611	PDLIM5	-0.447474
0005_F02	3984	LIMK1	-0.35628
0005_F03	3985	LIMK2	0.39093
0005_F04	115704	EVI5L	-0.702516
0005_F05	149420	PDIK1L	-0.235361
0005_F06	221823	PRPS1L1	-0.287267
0005_F07	340371	NRBP2	-0.608443
0005_F08	91807	MYLK3	-0.123778
0005_F09	4058	LTK	-0.0201941
0005_F10	92335	STRADA	-0.86939
0005_F11	2534	LYN	-1.59268
0005_G02	4092	SMAD7	0.180451
0005_G03	260425	MAGI3	-0.630583
0005_G04	4117	MAK	0.838237
0005_G05	10892	MALT1	-0.285459
0005_G06	5604	MAP2K1	0.0307327
0005_G07	8649	MAPKSP1	1.01465
0005_G08	5605	MAP2K2	-0.390204
0005_G09	5606	MAP2K3	-0.00429626
0005_G10	6416	MAP2K4	0.704785
0005_G11	5607	MAP2K5	0.335266
0005_H02	5608	MAP2K6	-0.010903
0005_H03	5609	MAP2K7	0.139312
0005_H04	4214	MAP3K1	-0.118556
0005_H05	4294	MAP3K10	0.175862
0005_H06	4296	MAP3K11	-0.768278
0005_H07	7786	MAP3K12	-0.171991
0005_H08	9175	MAP3K13	0.562723
0005_H09	9020	MAP3K14	0.349013
0005_H10	10746	MAP3K2	-2.01968
0005_H11	4215	MAP3K3	1.21355
0006_A02	4216	MAP3K4	0.0233207
0006_A03	4217	MAP3K5	0.560177
0006_A04	9064	MAP3K6	-0.380578
0006_A05	6885	MAP3K7	-0.444125
0006_A06	1326	MAP3K8	-1.29692
0006_A07	4293	MAP3K9	0.852892
0006_A08	11184	MAP4K1	1.94507
0006_A09	5871	MAP4K2	-2.51522
0006_A10	8491	MAP4K3	-0.849544
0006_A11	9448	MAP4K4	-0.721256
0006_B02	11183	MAP4K5	1.22105
0006_B03	5594	MAPK1	0.839027
0006_B04	5602	MAPK10	2.87377
0006_B05	5600	MAPK11	-1.70757
0006_B06	6300	MAPK12	-0.507744
0006_B07	5603	MAPK13	-2.11821
0006_B08	1432	MAPK14	0.121359
0006_B09	5595	MAPK3	-1.05264
0006_B10	5596	MAPK4	0.669123
0006_B11	5597	MAPK6	0.285664
0006_C02	5598	MAPK7	0.531454
0006_C03	5599	MAPK8	0.33302
0006_C04	9479	MAPK8IP1	-0.768272
0006_C05	23542	MAPK8IP2	-1.47415
0006_C06	23162	MAPK8IP3	0.671101
0006_C07	5601	MAPK9	0.133273
0006_C08	9261	MAPKAPK2	-0.0846065
0006_C09	7867	MAPKAPK3	-0.185813
0006_C10	8550	MAPKAPK5	0.817355
0006_C11	4139	MARK1	0.487511
0006_D02	2011	MARK2	0.148431
0006_D03	4140	MARK3	1.22213
0006_D04	57787	MARK4	-1.03129
0006_D05	23139	MAST2	-0.0722908
0006_D06	4145	MATK	0.0260191
0006_D07	51562	MBIP	0.254662
0006_D08	9833	MELK	-0.0802383
0006_D09	10461	MERTK	0.0221399
0006_D10	4233	MET	-2.03676
0006_D11	93627	MGC16169	-0.481302
0006_E02	202374	STK32A	-1.85649
0006_E03	206426	MGC26597	-0.346271
0006_E04	122011	CSNK1A1L	0.553352
0006_E05	167359	MGC42105	0.953367
0006_E06	169436	C9ORF96	0.346251
0006_E07	166614	DCLK2	0.322941
0006_E08	138429	PIP5KL1	-2.24013
0006_E09	83931	STK40	-0.116305
0006_E10	80724	ACAD10	0.29834
0006_E11	79012	CAMKV	0.0391113
0006_F02	57538	ALPK3	-0.696748
0006_F03	50488	MINK1	-2.65036
0006_F04	8569	MKNK1	-2.03357
0006_F05	2872	MKNK2	-0.0818879
0006_F06	4342	MOS	0.38818
0006_F07	4354	MPP1	0.645753
0006_F08	4355	MPP2	0.272765
0006_F09	4356	MPP3	0.355148
0006_F10	9019	MPZL1	0.690117
0006_F11	9902	MRC2	0.489535
0006_G02	4486	MST1R	-0.458562
0006_G03	51765	RP6-213H19.1	0.101959
0006_G04	4593	MUSK	0.115983
0006_G05	4597	MVD	1.79567
0006_G06	4598	MVK	-0.479785
0006_G07	4638	MYLK	-1.0689
0006_G08	85366	MYLK2	-2.77478
0006_G09	53904	MYO3A	0.130578
0006_G10	140469	MYO3B	-0.683555
0006_G11	55577	NAGK	-3.70074
0006_H02	26960	NBEA	-0.158762
0006_H03	80347	COASY	-0.979712
0006_H04	4750	NEK1	0.56544
0006_H05	79858	NEK11	1.37517
0006_H06	4751	NEK2	-0.321909
0006_H07	4752	NEK3	-1.99049
0006_H08	6787	NEK4	-0.119462
0006_H09	10783	NEK6	0.798362
0006_H10	140609	NEK7	-2.49098
0006_H11	284086	NEK8	2.69148
0007_A02	91754	NEK9	0.410145
0007_A03	51701	NLK	0.188195
0007_A04	4830	NME1	-0.167059
0007_A05	4831	NME2	0.316957
0007_A06	4832	NME3	0.630759
0007_A07	4833	NME4	-0.344036
0007_A08	8382	NME5	1.60647
0007_A09	10201	NME6	-1.44881
0007_A10	29922	NME7	-0.310109
0007_A11	4881	NPR1	-0.0471145
0007_B02	4882	NPR2	0.896567
0007_B03	29959	NRBP1	-0.305991
0007_B04	10718	NRG3	-0.467376
0007_B05	4914	NTRK1	-0.00203049
0007_B06	4915	NTRK2	-0.284143
0007_B07	4916	NTRK3	0.525959
0007_B08	89882	TPD52L3	2.14691
0007_B09	9943	OXSR1	-1.06469
0007_B10	55197	RPRD1A	-1.72415
0007_B11	57147	SCYL3	0.674491
0007_C02	29993	PACSIN1	-0.639317
0007_C03	55824	PAG1	-0.059491
0007_C04	5058	PAK1	-2.89873
0007_C05	5062	PAK2	-3.63622
0007_C06	5063	PAK3	0.911855
0007_C07	10298	PAK4	2.17062
0007_C08	56924	PAK6	-0.20832
0007_C09	57144	PAK7	0.44201
0007_C10	53354	PANK1	-0.08363
0007_C11	79646	PANK3	0.29282
0007_D02	55229	PANK4	-3.18122
0007_D03	9061	PAPSS1	1.56546
0007_D04	9060	PAPSS2	0.613327
0007_D05	23178	PASK	-0.396175
0007_D06	5105	PCK1	-3.52097
0007_D07	5106	PCK2	0.88339
0007_D08	5127	PCTK1	-0.827251
0007_D09	5128	PCTK2	1.89666
0007_D10	5129	PCTK3	0.661356
0007_D11	5156	PDGFRA	-1.94598
0007_E02	5159	PDGFRB	-2.96677
0007_E03	5163	PDK1	0.450159
0007_E04	5164	PDK2	-1.02537
0007_E05	5165	PDK3	1.84008
0007_E06	5166	PDK4	-0.555839
0007_E07	5170	PDPK1	-0.148082
0007_E08	5207	PFKFB1	-0.293411
0007_E09	5208	PFKFB2	1.53212
0007_E10	5209	PFKFB3	0.17432
0007_E11	5210	PFKFB4	-1.53971
0007_F02	5211	PFKL	1.47311
0007_F03	5213	PFKM	-0.795867
0007_F04	5214	PFKP	0.521172
0007_F05	5218	PFTK1	-0.133704
0007_F06	5230	PGK1	0.829587
0007_F07	5232	PGK2	-0.0120492
0007_F08	5255	PHKA1	-0.200959
0007_F09	5256	PHKA2	-0.357894
0007_F10	5260	PHKG1	-0.412131
0007_F11	5261	PHKG2	0.517329
0007_G02	55300	PI4K2B	-0.342238
0007_G03	55361	PI4K2A	0.98402
0007_G04	5286	PIK3C2A	1.05914
0007_G05	5287	PIK3C2B	-0.977563
0007_G06	5288	PIK3C2G	-2.42539
0007_G07	5290	PIK3CA	-0.524829
0007_G08	5291	PIK3CB	0.49004
0007_G09	5294	PIK3CG	-1.11438
0007_G10	5295	PIK3R1	0.20672
0007_G11	5296	PIK3R2	0.133951
0007_H02	8503	PIK3R3	0.10343
0007_H03	30849	PIK3R4	-0.109841
0007_H04	5297	PI4KA	0.106229
0007_H05	5298	PI4KB	0.233611
0007_H06	5292	PIM1	0.217137
0007_H07	11040	PIM2	-0.449002
0007_H08	65018	PINK1	-0.507336
0007_H09	8394	PIP5K1A	0.98527
0007_H10	5305	PIP4K2A	0.327818
0007_H11	8396	PIP4K2B	-0.167018
0008_A02	79837	PIP4K2C	0.791364
0008_A03	83394	PITPNM3	0.241535
0008_A04	282974	STK32C	-0.0862076
0008_A05	5569	PKIA	0.800402
0008_A06	5570	PKIB	-1.80328
0008_A07	5313	PKLR	-0.311351
0008_A08	5315	PKM2	-0.7941
0008_A09	9088	PKMYT1	0.314388
0008_A10	29941	PKN3	-0.151775
0008_A11	5347	PLK1	0.125705
0008_B02	5394	EXOSC10	-0.902958
0008_B03	10654	PMVK	-0.403655
0008_B04	11284	PNKP	-0.476964
0008_B05	84152	PPP1R1B	2.00538
0008_B06	5515	PPP2CA	1.08595
0008_B07	5516	PPP2CB	0.464584
0008_B08	5531	PPP4C	0.564148
0008_B09	5562	PRKAA1	-0.415145
0008_B10	5563	PRKAA2	-0.865601
0008_B11	5566	PRKACA	0.106558
0008_C02	5567	PRKACB	-1.82696
0008_C03	5568	PRKACG	0.36041
0008_C04	5571	PRKAG1	-0.324105
0008_C05	53632	PRKAG3	-0.933698
0008_C06	5573	PRKAR1A	1.38826
0008_C07	5576	PRKAR2A	-0.854847
0008_C08	5577	PRKAR2B	-0.387807
0008_C09	5578	PRKCA	0.304585
0008_C10	9463	PICK1	0.451676
0008_C11	5580	PRKCD	0.645954
0008_D02	5581	PRKCE	-1.64742
0008_D03	5582	PRKCG	0.0880686
0008_D04	5583	PRKCH	-0.714345
0008_D05	5584	PRKCI	0.392628
0008_D06	5585	PKN1	1.3358
0008_D07	5586	PKN2	0.340413
0008_D08	5587	PRKD1	-0.247368
0008_D09	23683	PRKD3	-0.756965
0008_D10	5588	PRKCQ	-1.46158
0008_D11	5589	PRKCSH	-1.50603
0008_E02	5590	PRKCZ	0.0645807
0008_E03	25865	PRKD2	0.067306
0008_E04	5591	PRKDC	1.71667
0008_E05	5592	PRKG1	0.712315
0008_E06	5593	PRKG2	-0.0402759
0008_E07	5610	EIF2AK2	-0.635037
0008_E08	8575	PRKRA	-1.6397
0008_E09	65125	WNK1	-1.01975
0008_E10	65268	WNK2	0.187518
0008_E11	65267	WNK3	-1.07413
0008_F02	65266	WNK4	1.71028
0008_F03	5613	PRKX	0.818847
0008_F04	5616	PRKY	-0.420037
0008_F05	8899	PRPF4B	-0.148506
0008_F06	5631	PRPS1	-1.66324
0008_F07	5634	PRPS2	-0.18616
0008_F08	5635	PRPSAP1	0.869069
0008_F09	5636	PRPSAP2	-0.501813
0008_F10	9344	TAOK2	-1.34014
0008_F11	5681	PSKH1	0.750562
0008_G02	85481	PSKH2	-0.468192
0008_G03	5747	PTK2	-0.661883
0008_G04	2185	PTK2B	1.91274
0008_G05	5753	PTK6	0.00450591
0008_G06	5754	PTK7	-1.7294
0008_G07	5756	TWF1	0.796604
0008_G08	11344	TWF2	2.02324
0008_G09	84867	PTPN5	0.0680233
0008_G10	5793	PTPRG	0.379179
0008_G11	5795	PTPRJ	0.391568
0008_H02	5801	PTPRR	0.121469
0008_H03	11122	PTPRT	-1.54276
0008_H04	54899	PXK	0.12261
0008_H05	5832	ALDH18A1	-1.38269
0008_H06	5879	RAC1	-0.10647
0008_H07	5894	RAF1	0.0885452
0008_H08	5891	RAGE	0.0464192
0008_H09	5924	RASGRF2	0.740367
0008_H10	8566	PDXK	1.50875
0008_H11	5579	PRKCB	-3.30355
0009_A02	64080	RBKS	-0.924155
0009_A03	5979	RET	-1.62529
0009_A04	5987	TRIM27	-0.00317236
0009_A05	6011	GRK1	1.91649
0009_A06	83732	RIOK1	0.314969
0009_A07	8780	RIOK3	-0.740784
0009_A08	8737	RIPK1	0.255386
0009_A09	8767	RIPK2	-0.323107
0009_A10	11035	RIPK3	-5.35432
0009_A11	6041	RNASEL	-8.84485
0009_B02	6093	ROCK1	-2.47399
0009_B03	9475	ROCK2	-0.0961326
0009_B04	4919	ROR1	3.49754
0009_B05	4920	ROR2	3.18291
0009_B06	6098	ROS1	-0.720622
0009_B07	6102	RP2	1.41999
0009_B08	6195	RPS6KA1	0.0686456
0009_B09	6196	RPS6KA2	0.999058
0009_B10	6197	RPS6KA3	-4.50911
0009_B11	8986	RPS6KA4	1.32919
0009_C02	9252	RPS6KA5	1.02412
0009_C03	27330	RPS6KA6	1.51088
0009_C04	6198	RPS6KB1	-0.876729
0009_C05	6199	RPS6KB2	-5.51674
0009_C06	26750	RPS6KC1	0.696745
0009_C07	83694	RPS6KL1	0.235971
0009_C08	6259	RYK	-0.84164
0009_C09	22983	MAST1	0.577086
0009_C10	8631	SKAP1	0.576481
0009_C11	57410	SCYL1	-1.02058
0009_D02	22929	SEPHS1	0.123348
0009_D03	6446	SGK1	-1.37078
0009_D04	10110	SGK2	-1.50555
0009_D05	23678	SGK3	0.0963395
0009_D06	6464	SHC1	0.0469446
0009_D07	23235	SIK2	-1.69848
0009_D08	9748	SLK	1.32276
0009_D09	23049	SMG1	0.665517
0009_D10	81788	NUAK2	-0.483959
0009_D11	150094	SIK1	-2.72658
0009_E02	10769	PLK2	0.0420888
0009_E03	54861	SNRK	0.0097519
0009_E04	8651	SOCS1	0.499457
0009_E05	9655	SOCS5	-0.17668
0009_E06	53340	SPA17	-0.977528
0009_E07	56990	CDC42SE2	-0.240911
0009_E08	8877	SPHK1	-0.856133
0009_E09	56848	SPHK2	0.349163
0009_E10	22928	SEPHS2	0.123057
0009_E11	8878	SQSTM1	-0.351025
0009_F02	6714	SRC	1.5264
0009_F03	6725	SRMS	2.3438
0009_F04	6732	SRPK1	0.0665786
0009_F05	6733	SRPK2	-1.2487
0009_F06	10006	ABI1	0.19004
0009_F07	83983	TSSK6	0.232881
0009_F08	6793	STK10	0.0605176
0009_F09	6794	STK11	-1.53555
0009_F10	8576	STK16	0.29262
0009_F11	9263	STK17A	1.6637
0009_G02	9262	STK17B	-0.00905928
0009_G03	10733	PLK4	-2.87169
0009_G04	8859	STK19	-0.763837
0009_G05	23617	TSSK2	-0.957145
0009_G06	81629	TSSK3	0.974868
0009_G07	83942	TSSK1B	-1.52294
0009_G08	26576	SRPK3	1.40193
0009_G09	8428	STK24	-0.040547
0009_G10	10494	STK25	0.604391
0009_G11	9024	BRSK2	0.447542
0009_H02	6788	STK3	-0.891825
0009_H03	56164	STK31	1.76054
0009_H04	65975	STK33	2.49747
0009_H05	140901	STK35	1.65031
0009_H06	27148	STK36	-0.584925
0009_H07	11329	STK38	0.0259265
0009_H08	23012	STK38L	-1.1972
0009_H09	27347	STK39	-2.46461
0009_H10	6789	STK4	0.233488
0009_H11	6790	AURKA	1.05187
0010_A02	6850	SYK	1.59437
0010_A03	6872	TAF1	-0.994793
0010_A04	138474	TAF1L	-1.23777
0010_A05	9344	TAOK2	-0.192414
0010_A06	29110	TBK1	-1.88962
0010_A07	7006	TEC	-0.0894485
0010_A08	7010	TEK	1.71975
0010_A09	7016	TESK1	0.190784
0010_A10	10420	TESK2	0.830448
0010_A11	56155	TEX14	0.200027
0010_B02	7046	TGFBR1	2.98788
0010_B03	7048	TGFBR2	-0.580703
0010_B04	7075	TIE1	1.32994
0010_B05	9414	TJP2	-1.06077
0010_B06	7083	TK1	-0.664039
0010_B07	7084	TK2	-0.060487
0010_B08	9874	TLK1	-0.249904
0010_B09	11011	TLK2	0.440167
0010_B10	7096	TLR1	-1.34931
0010_B11	7098	TLR3	-0.601085
0010_C02	7099	TLR4	-4.0833
0010_C03	10333	TLR6	1.83956
0010_C04	55872	PBK	1.47001
0010_C05	27010	TPK1	0.0654059
0010_C06	11139	KALRN	0.0209012
0010_C07	28951	TRIB2	-0.263966
0010_C08	50852	TRAT1	-0.935471
0010_C09	7204	TRIO	-0.334044
0010_C10	140803	TRPM6	0.540637
0010_C11	54822	TRPM7	-0.362749
0010_D02	84630	TTBK1	-0.658363
0010_D03	146057	TTBK2	1.45916
0010_D04	7272	TTK	-4.40157
0010_D05	7273	TTN	0.167754
0010_D06	7294	TXK	1.34567
0010_D07	51314	TXNDC3	1.36618
0010_D08	7297	TYK2	0.152665
0010_D09	7301	TYRO3	-0.674165
0010_D10	83549	UCK1	1.98429
0010_D11	7360	UGP2	0.494615
0010_E02	8408	ULK1	-0.434566
0010_E03	9706	ULK2	0.606945
0010_E04	51727	CMPK1	1.11221
0010_E05	7371	UCK2	2.44092
0010_E06	54963	UCKL1	0.255526
0010_E07	7443	VRK1	-1.37042
0010_E08	7444	VRK2	-0.572311
0010_E09	51231	VRK3	0.607279
0010_E10	7465	WEE1	-2.12742
0010_E11	11197	WIF1	0.192311
0010_F02	9942	XYLB	0.196993
0010_F03	7525	YES1	-0.566179
0010_F04	7533	YWHAH	-1.17303
0010_F05	10971	YWHAQ	0.239824
0010_F06	51776	ZAK	0.5269
0010_F07	7535	ZAP70	0.607786
0010_F08	8797	TNFRSF10A	0.987025
0010_F09	8711	TNK1	-0.0772675
0010_F10	60385	TSKS	-0.399255
0011_A02	117	ADCYAP1R1	-1.44395
0011_A03	11318	GPR182	-3.86346
0011_A04	134	ADORA1	0.0183981
0011_A05	135	ADORA2A	-1.52183
0011_A06	136	ADORA2B	-0.0984899
0011_A07	140	ADORA3	0.696195
0011_A08	148	ADRA1A	1.23754
0011_A09	147	ADRA1B	2.70151
0011_A10	146	ADRA1D	0.514329
0011_A11	150	ADRA2A	1.95847
0011_B02	151	ADRA2B	0.138953
0011_B03	152	ADRA2C	-5.43932
0011_B04	153	ADRB1	1.30363
0011_B05	154	ADRB2	1.04468
0011_B06	155	ADRB3	-2.07953
0011_B07	156	ADRBK1	0.702354
0011_B08	157	ADRBK2	0.0789821
0011_B09	185	AGTR1	0.600262
0011_B10	186	AGTR2	-2.05946
0011_B11	187	APLNR	-0.942526
0011_C02	207	AKT1	-0.727186
0011_C03	403	ARL3	0.958059
0011_C04	408	ARRB1	-0.185971
0011_C05	552	AVPR1A	1.2558
0011_C06	553	AVPR1B	-0.333274
0011_C07	554	AVPR2	-1.22632
0011_C08	575	BAI1	-1.11783
0011_C09	576	BAI2	1.037
0011_C10	577	BAI3	0.68899
0011_C11	623	BDKRB1	-0.994491
0011_D02	624	BDKRB2	1.40755
0011_D03	643	CXCR5	-6.23232
0011_D04	680	BRS3	-3.25668
0011_D05	8834	TMEM11	-0.0398793
0011_D06	718	C3	3.28539
0011_D07	719	C3AR1	0.493473
0011_D08	727	C5	-0.0568689
0011_D09	728	C5AR1	-1.37209
0011_D10	64111	NPVF	2.0101
0011_D11	796	CALCA	0.00857112
0011_E02	799	CALCR	-0.218362
0011_E03	10203	CALCRL	0.0240035
0011_E04	801	CALM1	3.47053
0011_E05	846	CASR	1.56996
0011_E06	1238	CCBP2	1.30899
0011_E07	6361	CCL17	-6.78639
0011_E08	6347	CCL2	0.609915
0011_E09	6368	CCL23	-0.967025
0011_E10	6370	CCL25	-0.708272
0011_E11	6348	CCL3	-1.32083
0011_F02	1230	CCR1	0.00898113
0011_F03	1231	CCR2	2.64083
0011_F04	1232	CCR3	-4.08981
0011_F05	1233	CCR4	-0.489418
0011_F06	1234	CCR5	0.0450581
0011_F07	1235	CCR6	-0.662845
0011_F08	1236	CCR7	1.02976
0011_F09	1237	CCR8	-2.01554
0011_F10	10803	CCR9	0.420592
0011_F11	51554	CCRL1	1.17104
0011_G02	9034	CCRL2	-0.922437
0011_G03	916	CD3E	1.20046
0011_G04	976	CD97	0.0387023
0011_G05	9620	CELSR1	-0.165474
0011_G06	1952	CELSR2	0.49113
0011_G07	1951	CELSR3	-1.90736
0011_G08	8208	CHAF1B	-3.31269
0011_G09	1129	CHRM2	0.524252
0011_G10	1131	CHRM3	-1.98218
0011_G11	1240	CMKLR1	1.9373
0011_H02	1268	CNR1	0.742606
0011_H03	1269	CNR2	-0.0851396
0011_H04	1394	CRHR1	-0.0561
0011_H05	1395	CRHR2	-0.0849438
0011_H06	1407	CRY1	-0.44034
0011_H07	1524	CX3CR1	0.363837
0011_H08	2919	CXCL1	-0.492422
0011_H09	6387	CXCL12	-0.463007
0011_H10	2920	CXCL2	-0.27916
0011_H11	2921	CXCL3	-0.724108
0012_A02	4283	CXCL9	-1.2001
0012_A03	2833	CXCR3	0.125442
0012_A04	7852	CXCR4	-1.65461
0012_A05	10663	CXCR6	3.18376
0012_A06	10800	CYSLTR1	-0.859012
0012_A07	57105	CYSLTR2	1.03035
0012_A08	1673	DEFB4	-3.2423
0012_A09	1812	DRD1	0.124805
0012_A10	1816	DRD5	-0.378884
0012_A11	1880	GPR183	3.75041
0012_B02	9718	ECE2	-0.175614
0012_B03	1901	S1PR1	0.49315
0012_B04	1902	LPAR1	-0.119224
0012_B05	1903	S1PR3	0.84234
0012_B06	9170	LPAR2	0.154996
0012_B07	9294	S1PR2	-0.286454
0012_B08	8698	S1PR4	-1.43681
0012_B09	23566	LPAR3	-2.11083
0012_B10	53637	S1PR5	-0.725732
0012_B11	1909	EDNRA	-2.10217
0012_C02	1910	EDNRB	-0.750749
0012_C03	6785	ELOVL4	-0.151636
0012_C04	64123	ELTD1	-2.02801
0012_C05	2015	EMR1	0.120901
0012_C06	84658	EMR3	-0.444149
0012_C07	9283	GPR37L1	-2.28905
0012_C08	2149	F2R	1.53664
0012_C09	2150	F2RL1	0.83694
0012_C10	2151	F2RL2	1.17125
0012_C11	9002	F2RL3	0.541085
0012_D02	84636	GPR174	-1.41637
0012_D03	83954	FKSG83	0.303448
0012_D04	55065	GPR172B	0.119705
0012_D05	54475	NLE1	1.07302
0012_D06	79581	GPR172A	-0.222055
0012_D07	54974	THG1L	0.222744
0012_D08	219445	OR7E5P	0
0012_D09	151556	GPR155	-0.270157
0012_D10	2357	FPR1	0.0918708
0012_D11	2358	FPR2	0.104992
0012_E02	2359	FPR3	0.423606
0012_E03	2492	FSHR	-0.983113
0012_E04	2532	DARC	1.12181
0012_E05	8321	FZD1	-1.18947
0012_E06	11211	FZD10	1.16124
0012_E07	2535	FZD2	-2.03075
0012_E08	7976	FZD3	-0.0945815
0012_E09	8322	FZD4	1.04728
0012_E10	7855	FZD5	0.102476
0012_E11	8323	FZD6	-0.551042
0012_F02	8324	FZD7	1.15642
0012_F03	8325	FZD8	1.37452
0012_F04	8326	FZD9	0.720551
0012_F05	2550	GABBR1	-1.00606
0012_F06	8811	GALR2	-1.22066
0012_F07	2641	GCG	-0.66931
0012_F08	2642	GCGR	1.0298
0012_F09	2692	GHRHR	-0.485011
0012_F10	2693	GHSR	-0.0206848
0012_F11	2696	GIPR	-0.316853
0012_G02	28964	GIT1	0.186623
0012_G03	9815	GIT2	-0.0429018
0012_G04	2740	GLP1R	0.228147
0012_G05	9340	GLP2R	-1.68346
0012_G06	10672	GNA13	-0.300547
0012_G07	9630	GNA14	0.871025
0012_G08	2769	GNA15	-0.94464
0012_G09	2770	GNAI1	-0.385156
0012_G10	2773	GNAI3	0.0512209
0012_G11	2775	GNAO1	0.686549
0012_H02	2776	GNAQ	1.25938
0012_H03	2778	GNAS	-0.770927
0012_H04	2779	GNAT1	-0.246513
0012_H05	2780	GNAT2	-0.0923423
0012_H06	2781	GNAZ	2.62362
0012_H07	2782	GNB1	1.34812
0012_H08	2784	GNB3	0.490397
0012_H09	59345	GNB4	0.532449
0012_H10	2791	GNG11	-0.826132
0012_H11	55970	GNG12	-0.216093
0013_A02	2785	GNG3	-1.76271
0013_A03	2786	GNG4	-1.62222
0013_A04	2787	GNG5	-1.10483
0013_A05	2788	GNG7	0.253268
0013_A06	2798	GNRHR	0.5602
0013_A07	114814	GNRHR2	0.532297
0013_A08	151306	GPBAR1	-0.521061
0013_A09	139760	GPR119	-0.533949
0013_A10	11245	GPR176	2.16537
0013_A11	2825	GPR1	1.77734
0013_B02	2834	PRLHR	0.514614
0013_B03	339403	RXFP4	1.11024
0013_B04	83550	GPR101	0.73142
0013_B05	83551	TAAR8	-1.39191
0013_B06	9934	P2RY14	1.39358
0013_B07	266977	GPR110	0.523144
0013_B08	222611	GPR111	-0.357881
0013_B09	139378	GPR112	0.00140523
0013_B10	165082	GPR113	-1.65958
0013_B11	221393	GPR115	-0.967614
0013_C02	221395	GPR116	-0.636497
0013_C03	139760	GPR119	-1.15384
0013_C04	2835	GPR12	-0.224223
0013_C05	84435	GPR123	1.1911
0013_C06	25960	GPR124	-0.114208
0013_C07	57211	GPR126	1.44134
0013_C08	84873	GPR128	0.188138
0013_C09	29933	GPR132	0.815684
0013_C10	221391	OPN5	-0.642229
0013_C11	2837	UTS2R	-2.09824
0013_D02	353345	GPR141	-1.4156
0013_D03	4935	GPR143	0.33379
0013_D04	84539	MCHR2	1.52766
0013_D05	115330	GPR146	0.994183
0013_D06	2838	GPR15	-0.271537
0013_D07	165829	GPR156	0.0546668
0013_D08	80045	GPR157	-0.546862
0013_D09	26996	GPR160	-1.60652
0013_D10	23432	GPR161	-0.485394
0013_D11	2840	GPR17	-1.42041
0013_E02	2841	GPR18	0.79399
0013_E03	2842	GPR19	0.307731
0013_E04	2826	CCR10	-0.183579
0013_E05	2843	GPR20	0.258597
0013_E06	2844	GPR21	-0.232843
0013_E07	2845	GPR22	-1.88024
0013_E08	2846	LPAR4	0.674793
0013_E09	2847	MCHR1	-0.80783
0013_E10	2848	GPR25	0.623928
0013_E11	2849	GPR26	-0.00938931
0013_F02	2850	GPR27	0.175261
0013_F03	2827	GPR3	-2.18479
0013_F04	2852	GPER	0.162702
0013_F05	2853	GPR31	-0.367816
0013_F06	2854	GPR32	0.567441
0013_F07	2857	GPR34	-1.90136
0013_F08	2859	GPR35	2.10051
0013_F09	2861	GPR37	-0.688647
0013_F10	2862	MLNR	0.862716
0013_F11	2863	GPR39	0.995625
0013_G02	2828	GPR4	0.453679
0013_G03	2864	FFAR1	-0.0777341
0013_G04	2865	FFAR3	0.234411
0013_G05	2866	GPR42P	-1.15907
0013_G06	2867	FFAR2	-1.27557
0013_G07	11251	GPR44	1.03909
0013_G08	11250	GPR45	-0.260473
0013_G09	55366	LGR4	1.99158
0013_G10	8549	LGR5	-1.38107
0013_G11	9248	GPR50	0.758272
0013_H02	9568	GABBR2	0.199453
0013_H03	9293	GPR52	1.11714
0013_H04	84634	KISS1R	-0.716908
0013_H05	9290	GPR55	-0.875117
0013_H06	9289	GPR56	0.0365913
0013_H07	9287	TAAR2	-0.656627
0013_H08	2830	GPR6	0.0345424
0013_H09	83873	GPR61	0.250532
0013_H10	118442	GPR62	0.674189
0013_H11	81491	GPR63	1.13221
0014_A02	10149	GPR64	0.831384
0014_A03	8477	GPR65	-2.04402
0014_A04	10316	NMUR1	-3.20431
0014_A05	8111	GPR68	-0.80661
0014_A06	2831	NPBWR1	-2.46843
0014_A07	10888	GPR83	1.14236
0014_A08	10887	PROKR1	-0.398263
0014_A09	128674	PROKR2	-0.0473046
0014_A10	10886	NPFFR2	1.10309
0014_A11	10936	GPR75	3.13256
0014_B02	27202	GPR77	0.596417
0014_B03	27201	GPR78	3.16099
0014_B04	2832	NPBWR2	0.00352561
0014_B05	27199	OXGR1	1.37561
0014_B06	27198	GPR81	0.618705
0014_B07	27197	GPR82	-0.151327
0014_B08	53831	GPR84	-2.33545
0014_B09	54329	GPR85	-2.64821
0014_B10	53829	P2RY13	-1.5438
0014_B11	53836	GPR87	-0.886797
0014_C02	54112	GPR88	0.524292
0014_C03	56670	SUCNR1	0.191851
0014_C04	57121	LPAR5	0.607561
0014_C05	222487	GPR97	-0.990694
0014_C06	51704	GPRC5B	-1.09085
0014_C07	55890	GPRC5C	-1.00441
0014_C08	55507	GPRC5D	0.886853
0014_C09	222545	GPRC6A	0.938558
0014_C10	2868	GRK4	-0.232049
0014_C11	2869	GRK5	-2.10811
0014_D02	2870	GRK6	-1.11569
0014_D03	131890	GRK7	0.425281
0014_D04	27239	GPR162	-2.14059
0014_D05	122042	RXFP2	0.659251
0014_D06	2911	GRM1	0.454306
0014_D07	2912	GRM2	0.0563658
0014_D08	2913	GRM3	-0.248887
0014_D09	2914	GRM4	-0.179376
0014_D10	2915	GRM5	0.429925
0014_D11	2916	GRM6	-0.739016
0014_E02	2917	GRM7	-0.209383
0014_E03	2918	GRM8	3.30582
0014_E04	2925	GRPR	1.86419
0014_E05	29909	GPR171	1.71483
0014_E06	8843	NIACR2	-0.00933207
0014_E07	338442	NIACR1	-4.5607
0014_E08	3269	HRH1	-0.138798
0014_E09	3274	HRH2	-0.872818
0014_E10	11255	HRH3	-1.52279
0014_E11	59340	HRH4	0.233837
0014_F02	3350	HTR1A	-1.14684
0014_F03	3351	HTR1B	-0.878812
0014_F04	3352	HTR1D	-0.0253374
0014_F05	3354	HTR1E	0.0756274
0014_F06	3355	HTR1F	-2.08482
0014_F07	3356	HTR2A	0.049656
0014_F08	3358	HTR2C	1.01404
0014_F09	3359	HTR3A	1.171
0014_F10	9177	HTR3B	0.044007
0014_F11	3360	HTR4	1.42351
0014_G02	3361	HTR5A	0.695546
0014_G03	3362	HTR6	2.30395
0014_G04	3363	HTR7	0.607215
0014_G05	3576	IL8	-0.496057
0014_G06	3577	IL8RA	0.206895
0014_G07	3579	IL8RB	-1.13781
0014_G08	120066	OR5P3	-0.0506776
0014_G09	120065	OR5P2	-0.319235
0014_G10	144124	OR10A5	-0.412023
0014_G11	3760	KCNJ3	-2.32988
0014_H02	3762	KCNJ5	-0.798074
0014_H03	3763	KCNJ6	-1.00466
0014_H04	3765	KCNJ9	-0.753688
0014_H05	10314	LANCL1	-0.406111
0014_H06	29899	GPSM2	0.571221
0014_H07	59350	RXFP1	1.06777
0014_H08	3973	LHCGR	-0.0432511
0014_H09	115131	LOC115131	-0.469412
0014_H10	22859	LPHN1	0.42648
0014_H11	5168	ENPP2	3.38416
0015_A02	23266	LPHN2	-1.10017
0015_A03	23284	LPHN3	-2.29553
0015_A04	1241	LTB4R	-2.94875
0015_A05	56413	LTB4R2	-0.24832
0015_A06	4142	MAS1	0.294544
0015_A07	116511	MAS1L	2.22627
0015_A08	84059	GPR98	-2.68032
0015_A09	23344	ESYT1	1.02835
0015_A10	4157	MC1R	0.930201
0015_A11	4158	MC2R	2.47515
0015_B02	4159	MC3R	0.0255357
0015_B03	4160	MC4R	0.571992
0015_B04	4161	MC5R	0.781378
0015_B05	143503	OR51E1	0.840659
0015_B06	256710	GLIPR1L1	-0.197813
0015_B07	284521	OR2L13	0.842712
0015_B08	4295	MLN	-0.0304039
0015_B09	219928	MRGPRF	-1.64004
0015_B10	259249	MRGPRX1	-1.45901
0015_B11	117194	MRGPRX2	-2.38722
0015_C02	117195	MRGPRX3	-0.168139
0015_C03	117196	MRGPRX4	0.999013
0015_C04	2206	MS4A2	-1.07788
0015_C05	4543	MTNR1A	1.50567
0015_C06	4544	MTNR1B	0.0936004
0015_C07	4829	NMBR	0.334814
0015_C08	56923	NMUR2	-2.37037
0015_C09	4881	NPR1	-0.493601
0015_C10	4882	NPR2	0.918447
0015_C11	4883	NPR3	0.59381
0015_D02	4852	NPY	-0.957584
0015_D03	4886	NPY1R	0.874691
0015_D04	4887	NPY2R	0.561762
0015_D05	4889	NPY5R	-0.499659
0015_D06	4923	NTSR1	0.878395
0015_D07	23620	NTSR2	-2.14808
0015_D08	5956	OPN1LW	0.511289
0015_D09	2652	OPN1MW	-0.244461
0015_D10	611	OPN1SW	-3.06356
0015_D11	23596	OPN3	-1.09002
0015_E02	94233	OPN4	0.0298684
0015_E03	4985	OPRD1	-0.399526
0015_E04	4986	OPRK1	-0.844689
0015_E05	4987	OPRL1	-0.372218
0015_E06	4988	OPRM1	0.167613
0015_E07	26539	OR10H1	-0.109706
0015_E08	26538	OR10H2	0.621485
0015_E09	26476	OR10J1	-0.573971
0015_E10	26531	OR11A1	-0.151568
0015_E11	26529	OR12D2	-0.0467352
0015_F02	81797	OR12D3	-0.0920078
0015_F03	8383	OR1A1	-1.8519
0015_F04	26189	OR1A2	2.10493
0015_F05	26188	OR1C1	1.3033
0015_F06	4991	OR1D2	0.242175
0015_F07	8385	OR1D4	-0.3267
0015_F08	8386	OR1D5	-0.46519
0015_F09	8387	OR1E1	0.29492
0015_F10	8388	OR1E2	0.208698
0015_F11	4992	OR1F1	-1.15942
0015_G02	8390	OR1G1	0.43196
0015_G03	79541	OR2A4	1.20716
0015_G04	81697	OR2B2	-0.0763032
0015_G05	4993	OR2C1	-0.783181
0015_G06	81472	OR2C3	-0.82825
0015_G07	26211	OR2F1	-0.776491
0015_G08	26716	OR2H1	2.10834
0015_G09	7932	OR2H2	0.579805
0015_G10	26707	OR2J2	-0.169238
0015_G11	56656	OR2S2	0.343925
0015_H02	26696	OR2T1	0.430053
0015_H03	26692	OR2W1	-2.63272
0015_H04	4994	OR3A1	0.170168
0015_H05	4995	OR3A2	0.178204
0015_H06	8392	OR3A3	-0.259764
0015_H07	26689	OR4D1	-0.490908
0015_H08	79345	OR51B2	0.236969
0015_H09	79339	OR51B4	1.56383
0015_H10	81285	OR51E2	0.214139
0015_H11	23538	OR52A1	0.202865
0016_A02	338674	OR5F1	0.232436
0016_A03	10798	OR5I1	0.474948
0016_A04	81696	OR5V1	-0.205706
0016_A05	8590	OR6A2	0.277825
0016_A06	26333	OR7A17	-0.399038
0016_A07	26659	OR7A5	-0.429317
0016_A08	64106	NPFFR1	-0.218692
0016_A09	5021	OXTR	-1.18476
0016_A10	5028	P2RY1	0.623373
0016_A11	27334	P2RY10	2.46954
0016_B02	5032	P2RY11	1.17435
0016_B03	64805	P2RY12	0.308815
0016_B04	5029	P2RY2	0.699483
0016_B05	5030	P2RY4	-0.479463
0016_B06	10161	LPAR6	2.021
0016_B07	5031	P2RY6	-0.217892
0016_B08	286530	P2RY8	1.73041
0016_B09	5132	PDC	0.00150047
0016_B10	5082	PDCL	-1.6342
0016_B11	5291	PIK3CB	-1.68446
0016_C02	5294	PIK3CG	-0.479064
0016_C03	9038	TAAR5	0.364462
0016_C04	5540	PPYR1	-0.276897
0016_C05	5545	PRB4	-0.206803
0016_C06	5724	PTAFR	1.21672
0016_C07	5729	PTGDR	-0.234561
0016_C08	5731	PTGER1	0.891421
0016_C09	5732	PTGER2	0.341161
0016_C10	5733	PTGER3	0.732182
0016_C11	5734	PTGER4	0.803438
0016_D02	5737	PTGFR	1.88422
0016_D03	5739	PTGIR	-0.403352
0016_D04	5741	PTH	1.10241
0016_D05	5745	PTH1R	0.156881
0016_D06	5746	PTH2R	0.111189
0016_D07	5777	PTPN6	1.72958
0016_D08	10267	RAMP1	0.0194608
0016_D09	51655	RASD1	-1.93735
0016_D10	5961	PRPH2	-3.3179
0016_D11	5995	RGR	-0.376322
0016_E02	5996	RGS1	2.00871
0016_E03	8786	RGS11	-0.225813
0016_E04	6002	RGS12	-1.82469
0016_E05	10636	RGS14	0.330822
0016_E06	6004	RGS16	0.927571
0016_E07	10287	RGS19	0.867245
0016_E08	10755	GIPC1	-1.81976
0016_E09	5997	RGS2	2.83889
0016_E10	8601	RGS20	0.816844
0016_E11	5998	RGS3	1.21678
0016_F02	5999	RGS4	-0.565089
0016_F03	8490	RGS5	-0.633951
0016_F04	9628	RGS6	-0.0272375
0016_F05	6000	RGS7	0.0343258
0016_F06	8787	RGS9	0.452545
0016_F07	6010	RHO	-0.0376279
0016_F08	6011	GRK1	-0.273834
0016_F09	6094	ROM1	-0.462602
0016_F10	10692	RRH	0.906251
0016_F11	51289	RXFP3	0.0104232
0016_G02	6344	SCTR	1.29114
0016_G03	6608	SMO	0.0909722
0016_G04	6272	SORT1	1.97392
0016_G05	54328	GPR173	0.769064
0016_G06	6750	SST	-1.27267
0016_G07	6752	SSTR2	0.743302
0016_G08	6753	SSTR3	0.351367
0016_G09	6754	SSTR4	0.123182
0016_G10	6755	SSTR5	-0.24886
0016_G11	319100	TAAR6	-0.0917536
0016_H02	6865	TACR2	-0.827901
0016_H03	6870	TACR3	-0.832581
0016_H04	134864	TAAR1	-0.403999
0016_H05	26740	OR1J2	-0.524974
0016_H06	134860	TAAR9	-0.117222
0016_H07	80834	TAS1R2	-0.264612
0016_H08	50834	TAS2R1	-0.336242
0016_H09	50839	TAS2R10	0.700871
0016_H10	50838	TAS2R13	0.23068
0016_H11	50833	TAS2R16	-0.716807
0017_A02	50831	TAS2R3	1.57409
0017_A03	259285	TAS2R39	-3.25422
0017_A04	50832	TAS2R4	-1.06614
0017_A05	259286	TAS2R40	-1.51942
0017_A06	259287	TAS2R41	0.174339
0017_A07	259292	TAS2R46	-2.43013
0017_A08	259294	TAS2R19	1.16349
0017_A09	54429	TAS2R5	0.89878
0017_A10	338398	TAS2R60	3.15652
0017_A11	50837	TAS2R7	1.88289
0017_B02	10607	TBL3	-0.00140523
0017_B03	165140	OXER1	0.651352
0017_B04	29953	TRHDE	3.52384
0017_B05	7201	TRHR	1.3297
0017_B06	7252	TSHB	3.43783
0017_B07	7253	TSHR	0.834953
0017_B08	7432	VIP	-3.65739
0017_B09	7433	VIPR1	-2.95608
0017_B10	57191	VN1R1	-2.17711
0017_B11	317701	VN1R2	-4.56571
0017_C02	317702	VN1R3	-0.587233
0017_C03	317703	VN1R4	0.272447
0017_C04	317705	VN1R5	-1.80193
0017_C05	54554	WDR5B	0.332669
0017_C06	9213	XPR1	-0.28955
0017_C07	26658	OR7C2	-0.427628
0017_C08	26493	OR8B8	-0.0549916
0017_C09	6751	SSTR1	0.267142
0017_C10	6869	TACR1	-0.0549916
0017_C11	80835	TAS1R1	-0.0549916
0017_D02	50840	TAS2R14	-0.231818
0017_D03	50836	TAS2R8	-0.388732
0017_D04	50835	TAS2R9	0.607115
0017_D05	6915	TBXA2R	-0.440479
0017_D06	7434	VIPR2	-1.3569
0017_D07	2829	XCR1	0.311368
0018_A02	55752	2014-09-11	1.23991
0018_A03	14	AAMP	-2.12375
0018_A04	5244	ABCB4	-1.81049
0018_A05	89845	ABCC10	-0.40961
0018_A06	5825	ABCD3	-0.120307
0018_A07	64240	ABCG5	0.292974
0018_A08	64241	ABCG8	3.31423
0018_A09	80325	ABTB1	1.18013
0018_A10	98	ACYP2	1.91376
0018_A11	119	ADD2	1.58325
0018_B02	51517	NCKIPSD	0.242381
0018_B03	176	ACAN	0.0318752
0018_B04	199	AIF1	-0.129719
0018_B05	9447	AIM2	0.372448
0018_B06	11217	AKAP2	0.297558
0018_B07	27295	PDLIM3	0.167733
0018_B08	117583	PARD3B	0.574312
0018_B09	27063	ANKRD1	-2.97115
0018_B10	63926	ANKRD5	-3.27155
0018_B11	11199	ANXA10	-3.4156
0018_C02	311	ANXA11	-0.716708
0018_C03	312	ANXA13	0.0176872
0018_C04	322	APBB1	0.288591
0018_C05	10307	APBB3	-1.32786
0018_C06	324	APC	-0.412155
0018_C07	10297	APC2	0.373948
0018_C08	325	APCS	0.956251
0018_C09	22824	HSPA4L	0.753282
0018_C10	333	APLP1	0.0199001
0018_C11	80832	APOL4	-0.477221
0018_D02	23047	PDS5B	-0.667151
0018_D03	23647	ARFIP2	-0.872082
0018_D04	9828	ARHGEF17	-0.0131589
0018_D05	7984	ARHGEF5	0.269789
0018_D06	58480	RHOU	1.22295
0018_D07	55729	ATF7IP	-0.473114
0018_D08	57099	AVEN	0.0029939
0018_D09	60468	BACH2	-0.365605
0018_D10	572	BAD	-0.0440589
0018_D11	9532	BAG2	-0.927745
0018_E02	9531	BAG3	-0.860799
0018_E03	9529	BAG5	1.08151
0018_E04	9223	MAGI1	-0.110735
0018_E05	8938	BAIAP3	0.306894
0018_E06	10286	BCAS2	-0.847544
0018_E07	53335	BCL11A	0.152313
0018_E08	596	BCL2	-0.904694
0018_E09	255877	BCL6B	-0.693467
0018_E10	605	BCL7A	1.17187
0018_E11	9275	BCL7B	0.696747
0018_F02	617	BCS1L	-2.7996
0018_F03	55814	BDP1	0.230225
0018_F04	79444	BIRC7	-0.00694905
0018_F05	664	BNIP3	0.346344
0018_F06	7862	BRPF1	0.982798
0018_F07	112939	NACC1	0.523918
0018_F08	9478	CABP1	0.208359
0018_F09	805	CALM2	-0.174132
0018_F10	51806	CALML5	0.62636
0018_F11	821	CANX	-3.12581
0018_G02	822	CAPG	0.672734
0018_G03	828	CAPS	0.285391
0018_G04	829	CAPZA1	0.100809
0018_G05	58484	NLRC4	-1.12526
0018_G06	64127	NOD2	-0.301651
0018_G07	84674	CARD6	-0.971344
0018_G08	844	CASQ1	-0.364184
0018_G09	845	CASQ2	0.708214
0018_G10	11335	CBX3	-2.11998
0018_G11	23468	CBX5	0.380016
0018_H02	10576	CCT2	0.302212
0018_H03	7203	CCT3	1.05
0018_H04	22948	CCT5	0.791076
0018_H05	908	CCT6A	-0.304667
0018_H06	10574	CCT7	0.318089
0018_H07	977	CD151	-0.956897
0018_H08	933	CD22	-1.69975
0018_H09	947	CD34	-0.229103
0018_H10	961	CD47	0.844329
0018_H11	962	CD48	2.86902
0019_A02	965	CD58	0.664598
0019_A03	928	CD9	-1.02844
0019_A04	11140	CDC37	1.27349
0019_A05	10602	CDC42EP3	-0.639278
0019_A06	988	CDC5L	-0.113854
0019_A07	990	CDC6	-2.22409
0019_A08	999	CDH1	0.234022
0019_A09	1008	CDH10	2.11179
0019_A10	1009	CDH11	-1.16856
0019_A11	1010	CDH12	0.943634
0019_B02	1012	CDH13	0.727518
0019_B03	1013	CDH15	-0.143354
0019_B04	1014	CDH16	-0.907735
0019_B05	1016	CDH18	0.0586725
0019_B06	28513	CDH19	-1.9028
0019_B07	1000	CDH2	1.50369
0019_B08	28316	CDH20	0.692234
0019_B09	64072	CDH23	-0.472977
0019_B10	1002	CDH4	-0.335126
0019_B11	1003	CDH5	-0.734235
0019_C02	1004	CDH6	-0.212375
0019_C03	1005	CDH7	-0.986352
0019_C04	1006	CDH8	1.08625
0019_C05	1007	CDH9	-0.079362
0019_C06	55755	CDK5RAP2	-0.251365
0019_C07	9085	CDY1	-1.9015
0019_C08	9426	CDY2A	0.163797
0019_C09	1054	CEBPG	0.0818107
0019_C10	1058	CENPA	0.145229
0019_C11	1059	CENPB	1.64079
0019_D02	1060	CENPC1	0.820967
0019_D03	11190	CEP250	1.52512
0019_D04	1068	CETN1	0.293522
0019_D05	1070	CETN3	-0.133788
0019_D06	1072	CFL1	0.0314189
0019_D07	8545	CGGBP1	0.135835
0019_D08	10669	CGREF1	-1.1997
0019_D09	10036	CHAF1A	-1.80278
0019_D10	1113	CHGA	-0.292175
0019_D11	1149	CIDEA	0.201885
0019_E02	27141	CIDEB	-2.64955
0019_E03	1153	CIRBP	-0.145788
0019_E04	25792	CIZ1	-0.897142
0019_E05	23332	CLASP1	0.635768
0019_E06	1047	CLGN	0.912235
0019_E07	63967	CLSPN	-1.09453
0019_E08	64084	CLSTN2	0.167695
0019_E09	9746	CLSTN3	0.228926
0019_E10	1211	CLTA	0.848721
0019_E11	1212	CLTB	-1.21753
0019_F02	1272	CNTN1	0.401778
0019_F03	6900	CNTN2	0.0629494
0019_F04	23603	CORO1C	-0.403073
0019_F05	7464	CORO2A	0.384444
0019_F06	10391	CORO2B	0.422932
0019_F07	8738	CRADD	-1.55977
0019_F08	1388	ATF6B	-2.34441
0019_F09	1462	VCAN	2.00671
0019_F10	1479	CSTF3	-0.769949
0019_F11	1490	CTGF	0.509347
0019_G02	56998	CTNNBIP1	-1.19222
0019_G03	10659	CUGBP2	0.414905
0019_G04	1535	CYBA	-0.911181
0019_G05	3491	CYR61	0.42819
0019_G06	7812	CSDE1	-0.454106
0019_G07	23500	DAAM2	1.60972
0019_G08	1602	DACH1	-0.0186291
0019_G09	117154	DACH2	-0.0350157
0019_G10	11083	DIDO1	-0.0126928
0019_G11	1616	DAXX	-0.761971
0019_H02	1643	DDB2	0.0496209
0019_H03	9191	DEDD	-0.226942
0019_H04	148252	DIRAS1	0.580494
0019_H05	8788	DLK1	-0.710727
0019_H06	8701	DNAH11	1.02065
0019_H07	1767	DNAH5	3.49588
0019_H08	83658	DYNLRB1	0.37176
0019_H09	83657	DYNLRB2	-1.77859
0019_H10	1783	DYNC1LI2	0.0619593
0019_H11	4733	DRG1	0.0603797
0020_A02	1822	ATN1	-0.0392357
0020_A03	1823	DSC1	-1.71752
0020_A04	1824	DSC2	0.57321
0020_A05	1825	DSC3	-0.936595
0020_A06	1828	DSG1	1.50072
0020_A07	1829	DSG2	-0.897739
0020_A08	1837	DTNA	0.656736
0020_A09	2202	EFEMP1	0.941374
0020_A10	10278	EFS	1.36922
0020_A11	1959	EGR2	1.13967
0020_B02	1994	ELAVL1	-0.264551
0020_B03	1993	ELAVL2	1.26662
0020_B04	1995	ELAVL3	0.0825125
0020_B05	9844	ELMO1	1.01454
0020_B06	8507	ENC1	-0.946166
0020_B07	2022	ENG	0.333577
0020_B08	2060	EPS15	0.599619
0020_B09	51327	ERAF	0.0803532
0020_B10	26284	ERAL1	-0.398197
0020_B11	51466	EVL	-0.190256
0020_C02	2157	F8	-1.47613
0020_C03	2220	FCN2	0.266645
0020_C04	9158	FIBP	-0.532783
0020_C05	55156	ARMC1	-0.18374
0020_C06	79990	PLEKHH3	-0.103732
0020_C07	284306	ZNF547	-0.316932
0020_C08	2317	FLNB	-0.19492
0020_C09	2331	FMOD	0.585626
0020_C10	2332	FMR1	0.301206
0020_C11	2354	FOSB	0.636946
0020_D02	11167	FSTL1	-0.000780175
0020_D03	2495	FTH1	-0.554293
0020_D04	8880	FUBP1	0.568932
0020_D05	10772	FUSIP1	-1.44323
0020_D06	8087	FXR1	1.50976
0020_D07	9513	FXR2	0.0437125
0020_D08	9846	GAB2	-0.385442
0020_D09	2553	GABPB2	0.162933
0020_D10	8139	GAN	0.366424
0020_D11	9247	GCM2	-0.374071
0020_E02	2738	GLI4	-1.29279
0020_E03	84662	GLIS2	0.121585
0020_E04	2814	GP5	0.375282
0020_E05	2815	GP9	-0.367575
0020_E06	160622	GRASP	0.170729
0020_E07	2926	GRSF1	0.234585
0020_E08	2934	GSN	0.842152
0020_E09	9260	PDLIM7	-1.63831
0020_E10	84163	GTF2IRD2	0.116425
0020_E11	2975	GTF3C1	1.4381
0020_F02	3015	H2AFZ	2.24483
0020_F03	3021	H3F3B	-0.363771
0020_F04	9982	FGFBP1	-0.217455
0020_F05	3280	HES1	1.23302
0020_F06	57801	HES4	-5.19676
0020_F07	84667	HES7	-2.57417
0020_F08	25994	HIGD1A	-0.537741
0020_F09	3014	H2AFX	0.668584
0020_F10	23466	CBX6	-0.865331
0020_F11	57332	CBX8	-0.351945
0020_G02	975	CD81	-0.403846
0020_G03	1393	CRHBP	0.314636
0020_G04	28514	DLL1	-0.22495
0020_G05	1830	DSG3	0.431576
0020_G06	11100	HNRNPUL1	-0.27433
0020_G07	2186	BPTF	0.0789677
0020_G08	2189	FANCG	-0.325863
0020_G09	1819	DRG2	-0.930746
0020_G10	10620	ARID3B	-0.348846
0020_G11	1978	EIF4EBP1	0.350254
0020_H02	1979	EIF4EBP2	0.670505
0020_H03	2130	EWSR1	-0.161519
0020_H04	2153	F5	-1.25701
0020_H05	25794	FSCN2	-0.805786
0020_H06	29999	FSCN3	0.331872
0020_H07	2669	GEM	1.11302
0020_H08	54810	GIPC2	0.337714
0020_H09	3005	H1F0	-0.00746057
0020_H10	55766	H2AFJ	0.121406
0020_H11	1617	DAZ1	-1.67262
0021_A02	28988	DBNL	0.949025
0021_A03	3006	HIST1H1C	-2.3129
0021_A04	8349	HIST2H2BE	-0.225156
0021_A05	3097	HIVEP2	-1.47441
0021_A06	10042	HMGXB4	-1.6035
0021_A07	8091	HMGA2	-0.183408
0021_A08	3151	HMGN2	1.26624
0021_A09	3161	HMMR	-0.328555
0021_A10	3184	HNRNPD	1.97769
0021_A11	50863	NTM	2.67612
0021_B02	3241	HPCAL1	1.40045
0021_B03	9410	SNRNP40	-0.343514
0021_B04	89781	HPS4	0.0614421
0021_B05	11103	KRR1	-0.0380142
0021_B06	3304	HSPA1B	-0.789805
0021_B07	3305	HSPA1L	-0.374041
0021_B08	3306	HSPA2	0.634882
0021_B09	3308	HSPA4	0.467496
0021_B10	3309	HSPA5	0.0478386
0021_B11	3310	HSPA6	1.59845
0021_C02	3313	HSPA9	-1.26465
0021_C03	27129	HSPB7	0.0522973
0021_C04	10808	HSPH1	-0.199086
0021_C05	29935	RPA4	0.38647
0021_C06	55109	AGGF1	-0.0962742
0021_C07	54739	XAF1	-0.783507
0021_C08	10525	HYOU1	0.63613
0021_C09	3381	IBSP	0.119666
0021_C10	7087	ICAM5	0.1609
0021_C11	3430	IFI35	-1.34751
0021_D02	3483	IGFALS	1.09554
0021_D03	3484	IGFBP1	1.8673
0021_D04	3485	IGFBP2	-0.577802
0021_D05	3487	IGFBP4	-0.555261
0021_D06	3488	IGFBP5	0.10177
0021_D07	3489	IGFBP6	-0.236792
0021_D08	3490	IGFBP7	-0.904578
0021_D09	10642	IGF2BP1	0.0670091
0021_D10	10644	IGF2BP2	-0.394527
0021_D11	3621	ING1	0.0387758
0021_E02	3622	ING2	-0.741507
0021_E03	54556	ING3	-0.959011
0021_E04	51147	ING4	-0.221944
0021_E05	3642	INSM1	0.657513
0021_E06	84684	INSM2	0.4288
0021_E07	10260	DENND4A	-0.230101
0021_E08	3685	ITGAV	-1.71758
0021_E09	26548	ITGB1BP2	0.27089
0021_E10	10625	IVNS1ABP	-0.376736
0021_E11	23512	SUZ12	-1.91862
0021_F02	3720	JARID2	-1.22327
0021_F03	10657	KHDRBS1	0.0248868
0021_F04	8570	KHSRP	0.31456
0021_F05	9813	KIAA0494	0.383389
0021_F06	9877	ZC3H11A	-1.71213
0021_F07	23158	TBC1D9	0.43931
0021_F08	57554	LRRC7	-0.433508
0021_F09	85453	TSPYL5	-0.916476
0021_F10	22920	KIFAP3	-0.267973
0021_F11	90990	KIFC2	-0.550659
0021_G02	22944	KIN	0.404579
0021_G03	10518	CIB2	-1.43809
0021_G04	117286	CIB3	-1.33142
0021_G05	136259	KLF14	-0.990019
0021_G06	28999	KLF15	0.989045
0021_G07	83855	KLF16	0.565028
0021_G08	11133	KPTN	0.39176
0021_G09	3897	L1CAM	-0.0763829
0021_G10	3899	AFF3	0.669077
0021_G11	3902	LAG3	-1.20505
0021_H02	3929	LBP	-1.13266
0021_H03	51176	LEF1	0.616136
0021_H04	3957	LGALS2	-0.671923
0021_H05	3960	LGALS4	-0.19532
0021_H06	3964	LGALS8	0.38536
0021_H07	10186	LHFP	-0.0452322
0021_H08	8994	LIMD1	-0.490384
0021_H09	8825	LIN7A	0.236296
0021_H10	3998	LMAN1	-1.31953
0021_H11	25802	LMOD1	1.27282
0022_A02	10128	LRPPRC	-1.61009
0022_A03	4053	LTBP2	0.14255
0022_A04	4077	NBR1	-3.3448
0022_A05	22823	MTF2	-4.20663
0022_A06	23499	MACF1	0.922562
0022_A07	8174	MADCAM1	-1.17724
0022_A08	4087	SMAD2	0.877609
0022_A09	9935	MAFB	0.663921
0022_A10	23764	MAFF	3.33586
0022_A11	22919	MAPRE1	2.18743
0022_B02	10982	MAPRE2	1.05027
0022_B03	4150	MAZ	-3.25869
0022_B04	53615	MBD3	1.34177
0022_B05	4153	MBL2	-0.875656
0022_B06	4162	MCAM	0.480808
0022_B07	4210	MEFV	1.06173
0022_B08	4221	MEN1	-0.417106
0022_B09	4240	MFGE8	-0.45036
0022_B10	9258	MFHAS1	0.0647196
0022_B11	65997	RASL11B	-1.55031
0022_C02	4276	MICA	-0.157913
0022_C03	4277	MICB	0.620836
0022_C04	57708	MIER1	-0.459298
0022_C05	9063	PIAS2	-1.3867
0022_C06	25988	HINFP	-0.579583
0022_C07	4288	MKI67	-0.0250848
0022_C08	84365	MKI67IP	-1.58186
0022_C09	8195	MKKS	2.43692
0022_C10	57591	MKL1	0.591595
0022_C11	4291	MLF1	0.670915
0022_D02	4292	MLH1	-1.68187
0022_D03	27030	MLH3	0.0116883
0022_D04	55904	MLL5	-0.0642796
0022_D05	4301	MLLT4	0.625592
0022_D06	4302	MLLT6	0.738201
0022_D07	254251	LCORL	1.32506
0022_D08	166785	MMAA	-0.705235
0022_D09	4332	MNDA	0.721344
0022_D10	84159	ARID5B	-1.19065
0022_D11	57496	MKL2	-7.06735
0022_E02	10801	2014-09-09	0.951392
0022_E03	4436	MSH2	0.892073
0022_E04	4438	MSH4	-0.0580014
0022_E05	4439	MSH5	-8.74437
0022_E06	2956	MSH6	1.55065
0022_E07	10232	MSLN	-0.400757
0022_E08	23787	MTCH1	2.11561
0022_E09	93649	MYOCD	5.61826
0022_E10	4619	MYH1	0.460481
0022_E11	4629	MYH11	1.49728
0022_F02	8735	MYH13	17.3856
0022_F03	4620	MYH2	-0.250765
0022_F04	4624	MYH6	-3.96186
0022_F05	4627	MYH9	1.0633
0022_F06	10398	MYL9	-11.3733
0022_F07	4651	MYO10	0.754435
0022_F08	25924	MYRIP	1.25667
0022_F09	26993	AKAP8L	2.3702
0022_F10	338322	NLRP10	0.212557
0022_F11	126204	NLRP13	1.28823
0022_G02	338323	NLRP14	0.812173
0022_G03	55655	NLRP2	0.517187
0022_G04	4683	NBN	0.432909
0022_G05	4684	NCAM1	3.92822
0022_G06	4685	NCAM2	0.538661
0022_G07	4686	NCBP1	-0.511202
0022_G08	4692	NDN	-0.765352
0022_G09	4756	NEO1	-5.8684
0022_G10	4792	NFKBIA	0.248214
0022_G11	4807	NHLH1	-0.0641663
0022_H02	22795	NID2	3.19914
0022_H03	4814	NINJ1	-0.762888
0022_H04	8996	NOL3	3.48769
0022_H05	9221	NOLC1	1.45393
0022_H06	4857	NOVA1	-1.38588
0022_H07	4858	NOVA2	3.4224
0022_H08	4868	NPHS1	-0.475054
0022_H09	4897	NRCAM	1.61347
0022_H10	4900	NRGN	2.3904
0022_H11	4682	NUBP1	0.588559
0023_A02	10101	NUBP2	-3.62481
0023_A03	4924	NUCB1	0.358134
0023_A04	4925	NUCB2	-1.45768
0023_A05	10215	OLIG2	-3.524
0023_A06	23594	ORC6L	0.145805
0023_A07	5007	OSBP	0.171084
0023_A08	114876	OSBPL1A	0.385803
0023_A09	10631	POSTN	-0.911706
0023_A10	26578	OSTF1	0.612112
0023_A11	29763	PACSIN3	1.20412
0023_B02	5068	REG3A	1.35572
0023_B03	56288	PARD3	1.23647
0023_B04	55742	PARVA	1.61234
0023_B05	5075	PAX1	-0.729384
0023_B06	5079	PAX5	-2.18443
0023_B07	5083	PAX9	-4.42971
0023_B08	55893	ZNF395	-0.0915154
0023_B09	5094	PCBP2	1.56518
0023_B10	57060	PCBP4	-0.808683
0023_B11	5097	PCDH1	-0.116055
0023_C02	27328	PCDH11X	-2.22944
0023_C03	83259	PCDH11Y	-0.383721
0023_C04	51294	PCDH12	0.675415
0023_C05	65217	PCDH15	0.456599
0023_C06	8642	DCHS1	-1.71173
0023_C07	5099	PCDH7	-0.302644
0023_C08	5100	PCDH8	-0.971842
0023_C09	56147	PCDHA1	1.10757
0023_C10	56139	PCDHA10	0.431073
0023_C11	56138	PCDHA11	1.66313
0023_D02	56137	PCDHA12	0.0842613
0023_D03	56136	PCDHA13	-1.2608
0023_D04	56146	PCDHA2	-2.95547
0023_D05	56145	PCDHA3	0.259081
0023_D06	56144	PCDHA4	1.32586
0023_D07	56143	PCDHA5	0.807263
0023_D08	56142	PCDHA6	0.871498
0023_D09	56141	PCDHA7	-0.188807
0023_D10	56140	PCDHA8	-0.0820718
0023_D11	9752	PCDHA9	-2.26978
0023_E02	56135	PCDHAC1	-0.292069
0023_E03	56134	PCDHAC2	-0.949784
0023_E04	29930	PCDHB1	-0.339999
0023_E05	56126	PCDHB10	-1.55452
0023_E06	56125	PCDHB11	0.478175
0023_E07	56124	PCDHB12	0.250572
0023_E08	56122	PCDHB14	0.910753
0023_E09	56121	PCDHB15	0.286252
0023_E10	56133	PCDHB2	-1.53972
0023_E11	56132	PCDHB3	0.23686
0023_F02	56131	PCDHB4	-0.115414
0023_F03	26167	PCDHB5	-0.221041
0023_F04	56130	PCDHB6	0.240698
0023_F05	26025	PCDHGA12	0.0780141
0023_F06	9708	PCDHGA8	-0.288347
0023_F07	8641	PCDHGB4	2.2168
0023_F08	5098	PCDHGC3	-0.272766
0023_F09	5118	PCOLCE	-0.947449
0023_F10	5134	PDCD2	-2.5259
0023_F11	10016	PDCD6	0.129002
0023_G02	9124	PDLIM1	0.555933
0023_G03	5175	PECAM1	0.177472
0023_G04	54477	PLEKHA5	0.234435
0023_G05	5203	PFDN4	-0.0139461
0023_G06	5217	PFN2	0.912591
0023_G07	1911	PHC1	-0.556378
0023_G08	1912	PHC2	-0.913522
0023_G09	5253	PHF2	-0.707294
0023_G10	84295	PHF6	-0.168317
0023_G11	8301	PICALM	-0.36567
0023_H02	54984	PINX1	0.300549
0023_H03	10635	RAD51AP1	1.7218
0023_H04	5310	PKD1	-2.21418
0023_H05	3146	HMGB1	0.438453
0023_H06	51277	DNAJC27	-1.08455
0023_H07	4489	MT1A	-1.43051
0023_H08	4502	MT2A	0.90505
0023_H09	3329	HSPD1	1.67467
0023_H10	85329	LGALS12	1.19665
0023_H11	8888	MCM3AP	-0.381019
0024_A02	5325	PLAGL1	-3.25987
0024_A03	59338	PLEKHA1	1.19733
0024_A04	5360	PLTP	-0.534521
0024_A05	5378	PMS1	-0.796793
0024_A06	5395	PMS2	-0.358972
0024_A07	10957	PNRC1	-5.52678
0024_A08	25913	POT1	1.69113
0024_A09	5514	PPP1R10	4.06792
0024_A10	26051	PPP1R16B	2.7202
0024_A11	55607	PPP1R9A	3.88658
0024_B02	59335	PRDM12	-0.573502
0024_B03	63978	PRDM14	-2.92803
0024_B04	11107	PRDM5	-0.627914
0024_B05	11105	PRDM7	-0.256061
0024_B06	56979	PRDM9	-2.65317
0024_B07	10113	PREB	2.21815
0024_B08	5551	PRF1	-4.97312
0024_B09	10394	PRG3	-4.73656
0024_B10	5612	PRKRIR	12.9815
0024_B11	8559	PRPF18	-0.415578
0024_C02	9128	PRPF4	0.0831635
0024_C03	10594	PRPF8	-2.10781
0024_C04	57716	PRX	1.18632
0024_C05	5663	PSEN1	-8.25129
0024_C06	5708	PSMD2	2.54604
0024_C07	5829	PXN	0.619594
0024_C08	25837	RAB26	-1.64852
0024_C09	10981	RAB32	0.789748
0024_C10	142684	RAB40A	0.317182
0024_C11	10966	RAB40B	-1.41778
0024_D02	57799	RAB40C	0.903404
0024_D03	53916	RAB4B	0.108396
0024_D04	27342	RABGEF1	-23.3185
0024_D05	5884	RAD17	1.5458
0024_D06	5885	RAD21	6.62686
0024_D07	5886	RAD23A	6.83066
0024_D08	5887	RAD23B	3.25291
0024_D09	10743	RAI1	-1.23725
0024_D10	5898	RALA	2.58026
0024_D11	5899	RALB	-11.4771
0024_E02	84220	RGPD5	-1.48823
0024_E03	8498	RANBP3	-0.730424
0024_E04	11186	RASSF1	-0.449956
0024_E05	83593	RASSF5	-0.423018
0024_E06	5934	RBL2	-7.99321
0024_E07	54033	RBM11	0.18015
0024_E08	64783	RBM15	-0.769948
0024_E09	10181	RBM5	-10.6998
0024_E10	10180	RBM6	-0.480667
0024_E11	5937	RBMS1	3.89231
0024_F02	5939	RBMS2	-0.0746065
0024_F03	51742	ARID4B	-21.7196
0024_F04	28954	REM1	0.0825016
0024_F05	9185	REPS2	-0.0419577
0024_F06	5982	RFC2	7.34803
0024_F07	5984	RFC4	-1.14385
0024_F08	5992	RFX4	0.710939
0024_F09	9886	RHOBTB1	-0.19313
0024_F10	23221	RHOBTB2	-11.8333
0024_F11	8572	PDLIM4	7.50633
0024_G02	6016	RIT1	-0.00380656
0024_G03	10921	RNPS1	0.65002
0024_G04	10073	SNUPN	0.0808467
0024_G05	6121	RPE65	-1.13472
0024_G06	6103	RPGR	-5.29622
0024_G07	10670	RRAGA	1.54084
0024_G08	6247	RS1	-0.429234
0024_G09	6249	CLIP1	0.0719643
0024_G10	864	RUNX3	-1.67675
0024_G11	6271	S100A1	3.1229
0024_H02	6282	S100A11	-2.79808
0024_H03	6284	S100A13	0.939316
0024_H04	57402	S100A14	2.50842
0024_H05	6273	S100A2	-1.00181
0024_H06	6274	S100A3	-7.62115
0024_H07	6275	S100A4	0.875953
0024_H08	6279	S100A8	-0.507933
0024_H09	6286	S100P	1.33139
0024_H10	6299	SALL1	9.62923
0024_H11	27164	SALL3	-12.6904
0025_A02	57167	SALL4	-0.211826
0025_A03	6310	ATXN1	-1.43308
0025_A04	6314	ATXN7	-1.43875
0025_A05	7857	SCG2	-0.70255
0025_A06	4250	SCGB2A2	-1.58822
0025_A07	9997	SCO2	0.513619
0025_A08	6342	SCP2	-0.232721
0025_A09	57758	SCUBE2	1.03403
0025_A10	6385	SDC4	4.18238
0025_A11	8436	SDPR	3.01589
0025_B02	9554	SEC22B	2.68662
0025_B03	6401	SELE	-0.557408
0025_B04	8991	SELENBP1	1.14487
0025_B05	6403	SELP	1.24711
0025_B06	57190	SEPN1	3.134
0025_B07	1731	2014-09-01	0.289413
0025_B08	55964	2014-09-03	-0.105097
0025_B09	23157	2014-09-06	0.250714
0025_B10	10291	SF3A1	-7.21888
0025_B11	10946	SF3A3	-2.52281
0025_C02	6421	SFPQ	0.590642
0025_C03	9295	SFRS11	-0.400128
0025_C04	6427	SFRS2	-2.15717
0025_C05	6428	SFRS3	-1.07871
0025_C06	6432	SFRS7	-0.648733
0025_C07	6433	SFRS8	-0.0195375
0025_C08	6441	SFTPD	1.47882
0025_C09	8910	SGCE	1.46499
0025_C10	23013	SPEN	0.82735
0025_C11	6462	SHBG	2.24833
0025_D02	114132	SIGLEC11	-1.09636
0025_D03	89858	SIGLEC12	0.132325
0025_D04	25942	SIN3A	-1.18767
0025_D05	8487	SIP1	0.895374
0025_D06	7884	SLBP	-0.247043
0025_D07	9351	SLC9A3R2	-3.78394
0025_D08	6601	SMARCC2	0.929284
0025_D09	10051	SMC4	0.37513
0025_D10	6615	SNAI1	-0.775757
0025_D11	6591	SNAI2	0.317466
0025_E02	6619	SNAPC3	1.36112
0025_E03	6638	SNRPN	0.884344
0025_E04	30837	SOCS7	0.708523
0025_E05	6651	SON	-1.57015
0025_E06	10580	SORBS1	1.12987
0025_E07	6672	SP100	-0.20734
0025_E08	3431	SP110	-0.341496
0025_E09	121340	SP7	-2.27717
0025_E10	6678	SPARC	0.841701
0025_E11	8404	SPARCL1	0.428257
0025_F02	6683	SPAST	0.537082
0025_F03	8406	SRPX	-0.456233
0025_F04	6747	SSR3	0.177998
0025_F05	6748	SSR4	1.28027
0025_F06	6749	SSRP1	1.05152
0025_F07	6759	SSX4	1.40385
0025_F08	6782	HSPA13	2.55017
0025_F09	6840	SVIL	-0.529906
0025_F10	8189	SYMPK	-0.681311
0025_F11	10492	SYNCRIP	-0.606225
0025_G02	51385	ZNF589	-0.406099
0025_G03	51616	TAF9B	0.890209
0025_G04	6886	TAL1	1.99837
0025_G05	6887	TAL2	0.816394
0025_G06	10010	TANK	-0.232459
0025_G07	6895	TARBP2	1.59781
0025_G08	8887	TAX1BP1	-1.12122
0025_G09	6923	TCEB2	-0.272764
0025_G10	6941	TCF19	-0.961361
0025_G11	6934	TCF7L2	0.013059
0025_H02	10732	TCFL5	0.247359
0025_H03	6950	TCP1	1.12161
0025_H04	7013	TERF1	0.869827
0025_H05	7014	TERF2	2.97556
0025_H06	54386	TERF2IP	0.946597
0025_H07	7018	TF	0.707237
0025_H08	7072	TIA1	-0.23117
0025_H09	8914	TIMELESS	-2.85339
0025_H10	25976	TIPARP	0.000228246
0025_H11	7123	CLEC3B	-1.55397
0026_A02	3371	TNC	3.35045
0026_A03	7130	TNFAIP6	-1.53502
0026_A04	10318	TNIP1	-0.0734044
0026_A05	7134	TNNC1	0.0791116
0026_A06	7135	TNNI1	-2.16251
0026_A07	7148	TNXB	0.248081
0026_A08	7184	HSP90B1	0.619524
0026_A09	9322	TRIP10	0.165551
0026_A10	7216	TRO	4.69134
0026_A11	10024	TROAP	0.183411
0026_B02	10083	USH1C	0.93085
0026_B03	7412	VCAM1	-0.58096
0026_B04	7429	VIL1	0.762281
0026_B05	7430	EZR	-0.890526
0026_B06	7441	VPREB1	-0.246585
0026_B07	7448	VTN	-1.02103
0026_B08	7450	VWF	-0.677118
0026_B09	8936	WASF1	1.45681
0026_B10	10810	WASF3	-1.24711
0026_B11	7456	WIPF1	-2.11581
0026_C02	51085	MLXIPL	4.05028
0026_C03	64393	ZMAT3	1.46454
0026_C04	8840	WISP1	-2.84302
0026_C05	8839	WISP2	0.424016
0026_C06	7507	XPA	1.01762
0026_C07	7515	XRCC1	0.930329
0026_C08	10413	YAP1	0.403316
0026_C09	7531	YWHAE	-0.781903
0026_C10	7534	YWHAZ	-3.50793
0026_C11	7455	ZAN	3.35678
0026_D02	58487	CREBZF	0.265377
0026_D03	7541	ZFP161	0.313867
0026_D04	55734	ZFP64	0.672069
0026_D05	23414	ZFPM2	0.305273
0026_D06	7546	ZIC2	-1.90384
0026_D07	7547	ZIC3	-0.143826
0026_D08	7556	ZNF10	0.203633
0026_D09	7678	ZNF124	-7.83615
0026_D10	7705	ZNF146	1.4993
0026_D11	7709	ZBTB17	6.07704
0026_E02	90338	ZNF160	-1.04793
0026_E03	7750	ZMYM2	0.808627
0026_E04	7752	ZNF200	0.742324
0026_E05	7570	ZNF22	0.0420897
0026_E06	23598	PATZ1	0.324654
0026_E07	51711	ZNF12	-1.8006
0026_E08	84671	ZNF347	-0.0980198
0026_E09	171017	ZNF384	0.556023
0026_E10	7594	ZNF43	-0.874418
0026_E11	51710	ZNF44	1.36456
0026_F02	10773	ZBTB6	-0.307984
0026_F03	199692	ZNF627	-0.370957
0026_F04	7625	ZNF74	1.1176
0026_F05	7629	ZNF76	-0.190456
0026_F06	7637	ZNF84	-9.48843
0026_F07	10009	ZBTB33	0.585192
0026_F08	10320	IKZF1	0.886735
0026_F09	22807	IKZF2	0.387987
0026_F10	9183	ZW10	-14.6276
0026_F11	7791	ZYX	-17.3788
0026_G02	307	ANXA4	0.0416607
0026_G03	308	ANXA5	0.659248
0026_G04	317	APAF1	-0.700963
[truncated: 19,127 more rows]

## Sheet: supplementary table 2_H1N1
Data set from genome-wide high-throughput RNAi screening to identify host modulators of H1N1- cytopathogenicity. Published: Ward, S. E. et al. Host modulators of H1N1 cytopathogenicity. PLoS One.
Reagent ID (PlateWellID)	Gene Entrez ID	Gene Symbol	Z score
0001_A02	22848	AAK1	1.84138
0001_A03	9625	AATK	-0.145078
0001_A04	25	ABL1	-0.299343
0001_A05	27	ABL2	1.22198
0001_A06	10188	TNK2	-0.446779
0001_A07	90	ACVR1	-0.81047
0001_A08	91	ACVR1B	-0.894396
0001_A09	92	ACVR2A	-1.07456
0001_A10	93	ACVR2B	0.592531
0001_A11	94	ACVRL1	0.430143
0001_B02	8754	ADAM9	0.992363
0001_B03	57143	ADCK1	-0.65162
0001_B04	90956	ADCK2	0.539863
0001_B05	79934	ADCK4	0.52196
0001_B06	203054	ADCK5	0.0898511
0001_B07	132	ADK	0.0499928
0001_B08	148	ADRA1A	0.708322
0001_B09	147	ADRA1B	1.00429
0001_B10	154	ADRB2	-0.501398
0001_B11	156	ADRBK1	-0.438502
0001_C02	157	ADRBK2	-1.88821
0001_C03	186	AGTR2	0.0310962
0001_C04	203	AK1	0.600333
0001_C05	204	AK2	-0.49285
0001_C06	205	AK3L1	-0.219281
0001_C07	50808	AK3	0.895737
0001_C08	26289	AK5	1.16816
0001_C09	122481	AK7	0.150714
0001_C10	8165	AKAP1	0.201335
0001_C11	11215	AKAP11	0.525119
0001_D02	11214	AKAP13	0.184435
0001_D03	10566	AKAP3	0.0662056
0001_D04	8852	AKAP4	0.742344
0001_D05	9495	AKAP5	-0.381127
0001_D06	9472	AKAP6	-0.0724422
0001_D07	9465	AKAP7	0.74577
0001_D08	10270	AKAP8	0.583268
0001_D09	207	AKT1	0.189027
0001_D10	208	AKT2	-0.388494
0001_D11	10000	AKT3	-0.364117
0001_E02	238	ALK	-1.10911
0001_E03	130399	ACVR1C	0.19599
0001_E04	55437	STRADB	-1.59054
0001_E05	65061	CDK15	0.898164
0001_E06	269	AMHR2	0.8028
0001_E07	51378	ANGPT4	-0.342394
0001_E08	255239	ANKK1	0.291089
0001_E09	54101	RIPK4	-0.209255
0001_E10	10290	SPEG	0.870417
0001_E11	26060	APPL1	0.102465
0001_F02	369	ARAF	-1.29611
0001_F03	9891	NUAK1	-0.377965
0001_F04	10926	DBF4	0.0171229
0001_F05	83853	ROPN1L	-0.168686
0001_F06	472	ATM	0.41829
0001_F07	545	ATR	-0.00751857
0001_F08	9212	AURKB	-0.130443
0001_F09	6795	AURKC	0.27014
0001_F10	552	AVPR1A	0.244522
0001_F11	553	AVPR1B	1.18903
0001_G02	558	AXL	0.440438
0001_G03	566	AZU1	0.786132
0001_G04	10295	BCKDK	-0.393544
0001_G05	613	BCR	0.704308
0001_G06	624	BDKRB2	-0.90353
0001_G07	640	BLK	-2.35175
0001_G08	29760	BLNK	-1.24052
0001_G09	55589	BMP2K	0.0155076
0001_G10	657	BMPR1A	1.36264
0001_G11	658	BMPR1B	0.838823
0001_H02	659	BMPR2	-0.0474484
0001_H03	660	BMX	0.974121
0001_H04	673	BRAF	-1.04621
0001_H05	6046	BRD2	-0.0547408
0001_H06	676	BRDT	-0.0379332
0001_H07	695	BTK	0.370711
0001_H08	699	BUB1	0.0283358
0001_H09	701	BUB1B	0.322266
0001_H10	283629	TSSK4	-0.191076
0001_H11	112858	TP53RK	-0.643693
0002_A02	57761	TRIB3	0.821902
0002_A03	221264	AKD1	-0.498094
0002_A04	10842	C7orf16	0.780645
0002_A05	10221	TRIB1	0.489135
0002_A06	64768	IPPK	-0.309898
0002_A07	808	CALM3	-0.123932
0002_A08	8536	CAMK1	-0.443273
0002_A09	57118	CAMK1D	-1.28589
0002_A10	57172	CAMK1G	0.279552
0002_A11	815	CAMK2A	1.21402
0002_B02	816	CAMK2B	-0.527755
0002_B03	817	CAMK2D	0.466249
0002_B04	818	CAMK2G	0.711193
0002_B05	814	CAMK4	-0.777947
0002_B06	84254	CAMKK1	-0.319519
0002_B07	10645	CAMKK2	-0.697699
0002_B08	29775	CARD10	0.686403
0002_B09	79092	CARD14	-0.355792
0002_B10	51086	TNNI3K	0.744634
0002_B11	23729	SHPK	-1.84532
0002_C02	8573	CASK	0.269725
0002_C03	6347	CCL2	0.828344
0002_C04	6351	CCL4	0.31705
0002_C05	23552	CDK20	0.176914
0002_C06	916	CD3E	0.337473
0002_C07	920	CD4	-0.186516
0002_C08	924	CD7	-0.368011
0002_C09	81602	CDADC1	1.93533
0002_C10	983	CDK1	-7.74862
0002_C11	984	CDK11B	0.15351
0002_D02	985		0.192353
0002_D03	8621	CDK13	-1.18584
0002_D04	8476	CDC42BPA	-0.296248
0002_D05	9578	CDC42BPB	0.801159
0002_D06	8317	CDC7	2.19448
0002_D07	8558	CDK10	-0.52093
0002_D08	23097	CDK19	0.368598
0002_D09	1017	CDK2	1.39563
0002_D10	1018	CDK3	-0.196436
0002_D11	1019	CDK4	-0.448048
0002_E02	1020	CDK5	-0.602729
0002_E03	8851	CDK5R1	-1.50148
0002_E04	8941	CDK5R2	0.605952
0002_E05	51654	CDK5RAP1	-0.114878
0002_E06	80279	CDK5RAP3	0.305975
0002_E07	1021	CDK6	0.883881
0002_E08	1022	CDK7	1.00006
0002_E09	1024	CDK8	-0.0787424
0002_E10	1025	CDK9	0.56565
0002_E11	8814	CDKL1	-0.241283
0002_F02	8999	CDKL2	0.236884
0002_F03	51265	CDKL3	0.785757
0002_F04	6792	CDKL5	-3.34081
0002_F05	1026	CDKN1A	-0.93924
0002_F06	1027	CDKN1B	-0.129706
0002_F07	1028	CDKN1C	-0.124085
0002_F08	1030	CDKN2B	-0.554288
0002_F09	1031	CDKN2C	-0.595614
0002_F10	1032	CDKN2D	-0.30008
0002_F11	1033	CDKN3	3.09164
0002_G02	64781	CERK	0.809156
0002_G03	11069	RAPGEF4	0.369551
0002_G04	1111	CHEK1	-3.66468
0002_G05	11200	CHEK2	0.319823
0002_G06	1119	CHKA	0.19473
0002_G07	1120	CHKB	-0.109874
0002_G08	1128	CHRM1	0.378721
0002_G09	1147	CHUK	0.241772
0002_G10	51550	CINP	0.0668658
0002_G11	11113	CIT	0.830286
0002_H02	1152	CKB	0.0911182
0002_H03	1158	CKM	-0.95536
0002_H04	1159	CKMT1B	0.565812
0002_H05	1160	CKMT2	-0.0390259
0002_H06	1163	CKS1B	-0.197286
0002_H07	1164	CKS2	0.345285
0002_H08	1195	CLK1	-0.459846
0002_H09	1196	CLK2	1.03467
0002_H10	1198	CLK3	-0.938306
0002_H11	57396	CLK4	0.895986
0003_A02	1263	PLK3	1.30941
0003_A03	10256	CNKSR1	0.573268
0003_A04	10087	COL4A3BP	0.667244
0003_A05	9276	COPB2	-6.34876
0003_A06	51755	CDK12	-2.09984
0003_A07	1399	CRKL	-1.89926
0003_A08	1436	CSF1R	0.653809
0003_A09	1445	CSK	-0.042608
0003_A10	1452	CSNK1A1	0.665403
0003_A11	1453	CSNK1D	1.2496
0003_B02	1454	CSNK1E	0.804004
0003_B03	53944	CSNK1G1	-1.28384
0003_B04	1455	CSNK1G2	0.41357
0003_B05	1456	CSNK1G3	0.811058
0003_B06	1457	CSNK2A1	0.355357
0003_B07	1459	CSNK2A2	-1.27696
0003_B08	1460	CSNK2B	-0.8486
0003_B09	3627	CXCL10	-0.445269
0003_B10	1612	DAPK1	-0.365024
0003_B11	23604	DAPK2	0.829404
0003_C02	1613	DAPK3	0.392543
0003_C03	9201	DCLK1	0.7506
0003_C04	1633	DCK	-0.0632783
0003_C05	780	DDR1	-1.03737
0003_C06	4921	DDR2	-0.133811
0003_C07	1606	DGKA	-0.336461
0003_C08	1607	DGKB	0.0111324
0003_C09	8527	DGKD	0.146836
0003_C10	8526	DGKE	-0.128486
0003_C11	1608	DGKG	0.0671722
0003_D02	9162	DGKI	-0.0129372
0003_D03	1609	DGKQ	-1.14637
0003_D04	8525	DGKZ	0.339296
0003_D05	1716	DGUOK	-0.00450233
0003_D06	25989	ULK3	0.51399
0003_D07	285220	EPHA6	-0.722344
0003_D08	26007	DAK	0.347507
0003_D09	157285		0.451979
0003_D10	55359	STYK1	-0.861672
0003_D11	1739	DLG1	0.552247
0003_E02	1740	DLG2	0.0195819
0003_E03	1741	DLG3	1.14641
0003_E04	1742	DLG4	-1.74947
0003_E05	1760	DMPK	0.908319
0003_E06	5611	DNAJC3	0.949333
0003_E07	1796	DOK1	1.35729
0003_E08	1841	DTYMK	0.264526
0003_E09	1843	DUSP1	0.372984
0003_E10	11221	DUSP10	-0.0372501
0003_E11	1844	DUSP2	-1.38994
0003_F02	56940	DUSP22	-0.952907
0003_F03	1846	DUSP4	-0.489796
0003_F04	1847	DUSP5	-1.84654
0003_F05	1848	DUSP6	1.08967
0003_F06	1849	DUSP7	0.0928216
0003_F07	1850	DUSP8	1.03902
0003_F08	1859	DYRK1A	1.14017
0003_F09	9149	DYRK1B	-0.236
0003_F10	8445	DYRK2	0.858732
0003_F11	8444	DYRK3	-0.327635
0003_G02	8798	DYRK4	-2.53273
0003_G03	1907	EDN2	0.11175
0003_G04	29904	EEF2K	0.290158
0003_G05	1956	EGFR	-2.18796
0003_G06	9451	EIF2AK3	-0.413075
0003_G07	27104		0.836959
0003_G08	55500	ETNK1	0.287125
0003_G09	10411	RAPGEF3	1.99428
0003_G10	2041	EPHA1	0.310721
0003_G11	1969	EPHA2	-0.39936
0003_H02	2042	EPHA3	-1.22742
0003_H03	2043	EPHA4	1.44546
0003_H04	2044	EPHA5	0.175384
0003_H05	2045	EPHA7	1.40301
0003_H06	2046	EPHA8	0.557798
0003_H07	2047	EPHB1	0.113519
0003_H08	2048	EPHB2	-3.02814
0003_H09	2049	EPHB3	-0.554495
0003_H10	2050	EPHB4	-0.513966
0003_H11	2051	EPHB6	-1.06587
0004_A02	2064	ERBB2	-0.910634
0004_A03	2065	ERBB3	2.0737
0004_A04	2066	ERBB4	0.795908
0004_A05	225689	MAPK15	1.22165
0004_A06	2081	ERN1	-1.09693
0004_A07	2122	MECOM	-0.780396
0004_A08	10922	FASTK	-0.444558
0004_A09	2241	FER	1.01481
0004_A10	2242	FES	-0.143417
0004_A11	2260	FGFR1	2.45995
0004_B02	2263	FGFR2	-0.733912
0004_B03	2261	FGFR3	-1.60046
0004_B04	2264	FGFR4	0.0211153
0004_B05	2268	FGR	-0.035298
0004_B06	55681	SCYL2	-0.972076
0004_B07	55224	ETNK2	-0.0509415
0004_B08	55750	AGK	0.464182
0004_B09	55312	RFK	1.07002
0004_B10	64799	IQCH	-0.0818076
0004_B11	65220	NADK	0.201036
0004_C02	54986	ULK4	1.0017
0004_C03	79896	THNSL1	0.252387
0004_C04	80122	YSK4	1.07851
0004_C05	79705	LRRK1	0.124594
0004_C06	84197		-0.203877
0004_C07	124923		-1.0691
0004_C08	152110	NEK10	-0.158768
0004_C09	158067	C9orf98	-0.793579
0004_C10	197259	MLKL	0.59521
0004_C11	348825	TPRXL	-0.312791
0004_D02	2321	FLT1	-0.138456
0004_D03	2322	FLT3	-0.105289
0004_D04	2324	FLT4	0.368319
0004_D05	64122	FN3K	0.0391593
0004_D06	79672	FN3KRP	2.07911
0004_D07	2475	MTOR	0.339982
0004_D08	2395	FXN	-3.28393
0004_D09	2444	FRK	-0.255285
0004_D10	197258	FUK	0.538637
0004_D11	2533	FYB	0.517078
0004_E02	2534	FYN	-0.414503
0004_E03	2580	GAK	-0.247691
0004_E04	2584	GALK1	-0.876229
0004_E05	2585	GALK2	0.623579
0004_E06	2596	GAP43	-0.529155
0004_E07	2645	GCK	1.45622
0004_E08	2675	GFRA2	1.49528
0004_E09	2710	GK	-0.608453
0004_E10	2712	GK2	1.81405
0004_E11	2764	GMFB	-0.445723
0004_F02	9535	GMFG	-1.43021
0004_F03	10020	GNE	0.0498662
0004_F04	2868	GRK4	0.0157383
0004_F05	2869	GRK5	0.661923
0004_F06	2870	GRK6	0.329512
0004_F07	131890	GRK7	-0.544647
0004_F08	83903	GSG2	0.579362
0004_F09	2931	GSK3A	0.134904
0004_F10	2932	GSK3B	-0.69004
0004_F11	2965	GTF2H1	-0.539575
0004_G02	2984	GUCY2C	0.689781
0004_G03	3000	GUCY2D	0.367647
0004_G04	2986	GUCY2F	-0.687492
0004_G05	2987	GUK1	-0.0927675
0004_G06	26353	HSPB8	0.805541
0004_G07	115701	ALPK2	-0.281468
0004_G08	3055	HCK	-0.722848
0004_G09	204851	HIPK1	0.982317
0004_G10	28996	HIPK2	-0.892633
0004_G11	10114	HIPK3	0.781202
0004_H02	147746	HIPK4	1.03989
0004_H03	3098	HK1	1.14219
0004_H04	3099	HK2	-1.30086
0004_H05	3101	HK3	-1.55751
0004_H06	27102	EIF2AK1	0.023891
0004_H07	55351	STK32B	0.637955
0004_H08	55561	CDC42BPG	-0.0133212
0004_H09	30811	HUNK	-2.00314
0004_H10	9270	ITGB1BP1	-0.0112923
0004_H11	84930	MASTL	1.97373
0005_A02	22858	ICK	0.919558
0005_A03	3480	IGF1R	0.196199
0005_A04	9807	IP6K1	0.189544
0005_A05	51447	IP6K2	0.3004
0005_A06	117283	IP6K3	-0.573565
0005_A07	8518	IKBKAP	0.983397
0005_A08	3551	IKBKB	-1.20338
0005_A09	9641	IKBKE	0.219516
0005_A10	3558	IL2	0.586618
0005_A11	3611	ILK	1.45973
0005_B02	80895	ILKAP	-0.991825
0005_B03	253430	IPMK	-0.347329
0005_B04	3643	INSR	1.13603
0005_B05	3645	INSRR	0.253573
0005_B06	3654	IRAK1	0.785453
0005_B07	3656	IRAK2	-0.147503
0005_B08	11213	IRAK3	-0.496374
0005_B09	3667	IRS1	-1.40162
0005_B10	3702	ITK	1.57799
0005_B11	3705	ITPK1	0.451807
0005_C02	3706	ITPKA	-0.173025
0005_C03	3707	ITPKB	0.265954
0005_C04	80271	ITPKC	0.677928
0005_C05	3716	JAK1	-1.06385
0005_C06	3717	JAK2	-0.395559
0005_C07	3718	JAK3	-0.47408
0005_C08	51347	TAOK3	-0.0603653
0005_C09	3791	KDR	0.401588
0005_C10	3795	KHK	-0.0763166
0005_C11	23043	TNIK	-0.293995
0005_D02	23031	MAST3	0.138081
0005_D03	23387	SIK3	0.00309461
0005_D04	57551	TAOK1	0.517715
0005_D05	57574	2010-03-03	-0.107028
0005_D06	57729		0.00610456
0005_D07	85443	DCLK3	0.0961848
0005_D08	84451		0.338484
0005_D09	84446	BRSK1	0.792585
0005_D10	114783	LMTK3	-0.885784
0005_D11	23303	KIF13B	0.217122
0005_E02	127933	UHMK1	-0.70093
0005_E03	3815	KIT	-0.412544
0005_E04	22853	LMTK2	0.916758
0005_E05	283455	KSR2	0.0332991
0005_E06	80216	ALPK1	0.481845
0005_E07	9113	LATS1	-0.88777
0005_E08	26524	LATS2	0.904068
0005_E09	3932	LCK	0.273296
0005_E10	3937	LCP2	-0.489119
0005_E11	10611	PDLIM5	-0.807116
0005_F02	3984	LIMK1	-0.182108
0005_F03	3985	LIMK2	0.359729
0005_F04	115704	EVI5L	-0.446951
0005_F05	149420	PDIK1L	-0.0784778
0005_F06	221823	PRPS1L1	-0.483534
0005_F07	340371	NRBP2	0.0643794
0005_F08	91807	MYLK3	0.534013
0005_F09	4058	LTK	-0.770859
0005_F10	92335	STRADA	-0.569065
0005_F11	2534	FYN	0.935203
0005_G02	4092	SMAD7	0.0996623
0005_G03	260425	MAGI3	-1.91578
0005_G04	4117	MAK	-0.151717
0005_G05	10892	MALT1	0.853901
0005_G06	5604	MAP2K1	-0.208693
0005_G07	8649	MAPKSP1	0.507103
0005_G08	5605	MAP2K2	0.258524
0005_G09	5606	MAP2K3	0.192118
0005_G10	6416	MAP2K4	0.215994
0005_G11	5607	MAP2K5	0.203281
0005_H02	5608	MAP2K6	0.586585
0005_H03	5609	MAP2K7	0.158206
0005_H04	4214	MAP3K1	0.660678
0005_H05	4294	MAP3K10	-0.288172
0005_H06	4296	MAP3K11	0.221749
0005_H07	7786	MAP3K12	-0.739937
0005_H08	9175	MAP3K13	0.451697
0005_H09	9020	MAP3K14	-0.3556
0005_H10	10746	MAP3K2	-1.53566
0005_H11	4215	MAP3K3	-0.567746
0006_A02	4216	MAP3K4	0.0217248
0006_A03	4217	MAP3K5	0.923976
0006_A04	9064	MAP3K6	-0.55704
0006_A05	6885	MAP3K7	0.368025
0006_A06	1326	MAP3K8	0.478646
0006_A07	4293	MAP3K9	-0.941372
0006_A08	11184	MAP4K1	-0.449174
0006_A09	5871	MAP4K2	-0.571041
0006_A10	8491	MAP4K3	-0.0111977
0006_A11	9448	MAP4K4	-0.622874
0006_B02	11183	MAP4K5	-0.148236
0006_B03	5594	MAPK1	-0.269886
0006_B04	5602	MAPK10	0.00666301
0006_B05	5600	MAPK11	-0.381854
0006_B06	6300	MAPK12	-0.789794
0006_B07	5603	MAPK13	1.06744
0006_B08	1432	MAPK14	0.000908401
0006_B09	5595	MAPK3	0.907002
0006_B10	5596	MAPK4	0.262705
0006_B11	5597	MAPK6	0.292701
0006_C02	5598	MAPK7	-0.222868
0006_C03	5599	MAPK8	0.189897
0006_C04	9479	MAPK8IP1	1.22736
0006_C05	23542	MAPK8IP2	-1.28241
0006_C06	23162	MAPK8IP3	0.511722
0006_C07	5601	MAPK9	1.08954
0006_C08	9261	MAPKAPK2	0.748558
0006_C09	7867	MAPKAPK3	-0.0734221
0006_C10	8550	MAPKAPK5	-1.18501
0006_C11	4139	MARK1	-0.255341
0006_D02	2011	MARK2	1.27086
0006_D03	4140	MARK3	0.249324
0006_D04	57787	MARK4	-0.0102454
0006_D05	23139	MAST2	-0.532078
0006_D06	4145	MATK	0.0578407
0006_D07	51562	MBIP	1.21507
0006_D08	9833	MELK	0.739365
0006_D09	10461	MERTK	-0.151592
0006_D10	4233	MET	0.522228
0006_D11	93627	TBCK	-0.278073
0006_E02	202374	STK32A	-0.74908
0006_E03	206426		0.157694
0006_E04	122011	CSNK1A1L	-0.145231
0006_E05	167359		0.737751
0006_E06	169436	C9orf96	0.279166
0006_E07	166614	DCLK2	0.154898
0006_E08	138429	PIP5KL1	0.0617937
0006_E09	83931	STK40	0.445665
0006_E10	80724	ACAD10	-0.0551369
0006_E11	79012	CAMKV	-1.91917
0006_F02	57538	ALPK3	-0.420419
0006_F03	50488	MINK1	-1.04288
0006_F04	8569	MKNK1	1.57836
0006_F05	2872	MKNK2	0.10235
0006_F06	4342	MOS	0.683939
0006_F07	4354	MPP1	-0.368349
0006_F08	4355	MPP2	0.392971
0006_F09	4356	MPP3	-2.2019
0006_F10	9019	MPZL1	-0.15873
0006_F11	9902	MRC2	0.657687
0006_G02	4486	MST1R	0.152914
0006_G03	51765		0.736555
0006_G04	4593	MUSK	0.0544094
0006_G05	4597	MVD	-0.232527
0006_G06	4598	MVK	-1.1221
0006_G07	4638	MYLK	-1.56196
0006_G08	85366	MYLK2	-0.602121
0006_G09	53904	MYO3A	2.26711
0006_G10	140469	MYO3B	0.194379
0006_G11	55577	NAGK	-0.268221
0006_H02	26960	NBEA	1.70298
0006_H03	80347	COASY	-1.00941
0006_H04	4750	NEK1	-0.666157
0006_H05	79858	NEK11	0.300753
0006_H06	4751	NEK2	-0.911964
0006_H07	4752	NEK3	-1.79774
0006_H08	6787	NEK4	-0.0648852
0006_H09	10783	NEK6	0.590348
0006_H10	140609	NEK7	1.84559
0006_H11	284086	NEK8	2.70632
0007_A02	91754	NEK9	-0.295613
0007_A03	51701	NLK	0.622142
0007_A04	4830	NME1	-1.146
0007_A05	4831	NME2	-0.281491
0007_A06	4832	NME3	-0.62176
0007_A07	4833	NME4	-0.29647
0007_A08	8382	NME5	0.248859
0007_A09	10201	NME6	0.220733
0007_A10	29922	NME7	-0.218629
0007_A11	4881	NPR1	0.674761
0007_B02	4882	NPR2	-0.345427
0007_B03	29959	NRBP1	-0.268229
0007_B04	10718	NRG3	-0.202814
0007_B05	4914	NTRK1	-1.4363
0007_B06	4915	NTRK2	0.0747976
0007_B07	4916	NTRK3	0.0322167
0007_B08	89882	TPD52L3	1.0272
0007_B09	9943	OXSR1	0.198896
0007_B10	55197	RPRD1A	-1.1323
0007_B11	57147	SCYL3	0.300017
0007_C02	29993	PACSIN1	-1.44505
0007_C03	55824	PAG1	0.564518
0007_C04	5058	PAK1	-0.134655
0007_C05	5062	PAK2	0.890212
0007_C06	5063	PAK3	0.485592
0007_C07	10298	PAK4	0.401352
0007_C08	56924	PAK6	-2.10513
0007_C09	57144	PAK7	-0.140985
0007_C10	53354	PANK1	0.232669
0007_C11	79646	PANK3	1.47748
0007_D02	55229	PANK4	0.714593
0007_D03	9061	PAPSS1	-0.584236
0007_D04	9060	PAPSS2	-0.0830853
0007_D05	23178	PASK	-0.434519
0007_D06	5105	PCK1	0.407222
0007_D07	5106	PCK2	0.417972
0007_D08	5127	CDK16	0.223763
0007_D09	5128	CDK17	-1.51203
0007_D10	5129	CDK18	1.13688
0007_D11	5156	PDGFRA	-0.204151
0007_E02	5159	PDGFRB	-0.332901
0007_E03	5163	PDK1	0.764749
0007_E04	5164	PDK2	0.181307
0007_E05	5165	PDK3	0.264912
0007_E06	5166	PDK4	-0.379802
0007_E07	5170	PDPK1	-0.920163
0007_E08	5207	PFKFB1	0.622976
0007_E09	5208	PFKFB2	0.254466
0007_E10	5209	PFKFB3	-0.0974152
0007_E11	5210	PFKFB4	-0.621376
0007_F02	5211	PFKL	0.631471
0007_F03	5213	PFKM	-1.26665
0007_F04	5214	PFKP	0.227179
0007_F05	5218	CDK14	1.58076
0007_F06	5230	PGK1	-0.0999936
0007_F07	5232	PGK2	0.308985
0007_F08	5255	PHKA1	-0.120935
0007_F09	5256	PHKA2	-0.199318
0007_F10	5260	PHKG1	-1.50367
0007_F11	5261	PHKG2	-0.500869
0007_G02	55300	PI4K2B	0.467157
0007_G03	55361	PI4K2A	-1.10121
0007_G04	5286	PIK3C2A	0.595716
0007_G05	5287	PIK3C2B	0.275056
0007_G06	5288	PIK3C2G	-0.608589
0007_G07	5290	PIK3CA	-0.872569
0007_G08	5291	PIK3CB	0.215583
0007_G09	5294	PIK3CG	0.0760021
0007_G10	5295	PIK3R1	1.06638
0007_G11	5296	PIK3R2	-0.99015
0007_H02	8503	PIK3R3	3.22743
0007_H03	30849	PIK3R4	4.07062
0007_H04	5297	PI4KA	0.156973
0007_H05	5298	PI4KB	-1.67953
0007_H06	5292	PIM1	-0.693826
0007_H07	11040	PIM2	0.422023
0007_H08	65018	PINK1	-3.05641
0007_H09	8394	PIP5K1A	0.10799
0007_H10	5305	PIP4K2A	1.30327
0007_H11	8396	PIP4K2B	0.932396
0008_A02	79837	PIP4K2C	1.9738
0008_A03	83394	PITPNM3	1.72374
0008_A04	282974	STK32C	0.0202769
0008_A05	5569	PKIA	0.536418
0008_A06	5570	PKIB	0.568963
0008_A07	5313	PKLR	-0.354265
0008_A08	5315	PKM2	-0.96168
0008_A09	9088	PKMYT1	-2.83321
0008_A10	29941	PKN3	0.25569
0008_A11	5347	PLK1	-2.07933
0008_B02	5394	EXOSC10	0.123484
0008_B03	10654	PMVK	-2.1017
0008_B04	11284	PNKP	-0.703914
0008_B05	84152	PPP1R1B	0.440841
0008_B06	5515	PPP2CA	0.0341326
0008_B07	5516	PPP2CB	-0.709821
0008_B08	5531	PPP4C	0.831489
0008_B09	5562	PRKAA1	-1.62318
0008_B10	5563	PRKAA2	0.418624
0008_B11	5566	PRKACA	-0.248779
0008_C02	5567	PRKACB	1.30362
0008_C03	5568	PRKACG	-1.97026
0008_C04	5571	PRKAG1	1.14628
0008_C05	53632	PRKAG3	0.2303
0008_C06	5573	PRKAR1A	-0.216918
0008_C07	5576	PRKAR2A	0.415423
0008_C08	5577	PRKAR2B	-2.36995
0008_C09	5578	PRKCA	-0.0869318
0008_C10	9463	PICK1	-1.72921
0008_C11	5580	PRKCD	-1.6455
0008_D02	5581	PRKCE	-0.643499
0008_D03	5582	PRKCG	0.43274
0008_D04	5583	PRKCH	0.53634
0008_D05	5584	PRKCI	-0.706707
0008_D06	5585	PKN1	0.672722
0008_D07	5586	PKN2	-0.195802
0008_D08	5587	PRKD1	-1.89895
0008_D09	23683	PRKD3	0.22116
0008_D10	5588	PRKCQ	0.246359
0008_D11	5589	PRKCSH	-0.0721999
0008_E02	5590	PRKCZ	-0.762143
0008_E03	25865	PRKD2	-1.60912
0008_E04	5591	PRKDC	-0.119676
0008_E05	5592	PRKG1	-0.0205459
0008_E06	5593	PRKG2	-0.299569
0008_E07	5610	EIF2AK2	1.77695
0008_E08	8575	PRKRA	0.11205
0008_E09	65125	WNK1	0.777721
0008_E10	65268	WNK2	-0.0159642
0008_E11	65267	WNK3	-0.149195
0008_F02	65266	WNK4	-0.247164
0008_F03	5613	PRKX	2.94173
0008_F04	5616	PRKY	0.298296
0008_F05	8899	PRPF4B	-0.551677
0008_F06	5631	PRPS1	-0.435871
0008_F07	5634	PRPS2	2.56806
0008_F08	5635	PRPSAP1	-0.714058
0008_F09	5636	PRPSAP2	0.943363
0008_F10	9344	TAOK2	-0.371303
0008_F11	5681	PSKH1	0.0994756
0008_G02	85481	PSKH2	0.534181
0008_G03	5747	PTK2	0.628678
0008_G04	2185	PTK2B	-0.539635
0008_G05	5753	PTK6	-0.157893
0008_G06	5754	PTK7	-2.25624
0008_G07	5756	TWF1	-0.310186
0008_G08	11344	TWF2	0.660577
0008_G09	84867	PTPN5	1.47418
0008_G10	5793	PTPRG	0.509417
0008_G11	5795	PTPRJ	2.12021
0008_H02	5801	PTPRR	0.21802
0008_H03	11122	PTPRT	-0.0943123
0008_H04	54899	PXK	0.657861
0008_H05	5832	ALDH18A1	0.525239
0008_H06	5879	RAC1	0.427483
0008_H07	5894	RAF1	-0.623079
0008_H08	5891	RAGE	0.701765
0008_H09	5924	RASGRF2	-0.553665
0008_H10	8566	PDXK	-0.242185
0008_H11	5579	PRKCB	-0.771724
0009_A02	64080	RBKS	2.35772
0009_A03	5979	RET	1.54229
0009_A04	5987	TRIM27	-0.897308
0009_A05	6011	GRK1	-0.330931
0009_A06	83732	RIOK1	-1.30116
0009_A07	8780	RIOK3	-0.973456
0009_A08	8737	RIPK1	-0.706412
0009_A09	8767	RIPK2	-1.26133
0009_A10	11035	RIPK3	1.65472
0009_A11	6041	RNASEL	3.36661
0009_B02	6093	ROCK1	0.248512
0009_B03	9475	ROCK2	0.417983
0009_B04	4919	ROR1	0.652515
0009_B05	4920	ROR2	-1.07489
0009_B06	6098	ROS1	1.64551
0009_B07	6102	RP2	-0.404116
0009_B08	6195	RPS6KA1	-0.0294183
0009_B09	6196	RPS6KA2	-0.0766457
0009_B10	6197	RPS6KA3	0.409665
0009_B11	8986	RPS6KA4	-1.15941
0009_C02	9252	RPS6KA5	0.0452877
0009_C03	27330	RPS6KA6	0.740911
0009_C04	6198	RPS6KB1	-0.22432
0009_C05	6199	RPS6KB2	0.338017
0009_C06	26750	RPS6KC1	0.449027
0009_C07	83694	RPS6KL1	-1.25612
0009_C08	6259	RYK	0.555575
0009_C09	22983	MAST1	-0.401574
0009_C10	8631	SKAP1	-0.00768698
0009_C11	57410	SCYL1	0.206012
0009_D02	22929	SEPHS1	-0.352518
0009_D03	6446	SGK1	-0.722597
0009_D04	10110	SGK2	-0.520103
0009_D05	23678	SGK3	1.05542
0009_D06	6464	SHC1	0.368896
0009_D07	23235	SIK2	0.401447
0009_D08	9748	SLK	-0.137795
0009_D09	23049	SMG1	1.3541
0009_D10	81788	NUAK2	-0.445385
0009_D11	150094	SIK1	0.517453
0009_E02	10769	PLK2	-0.881086
0009_E03	54861	SNRK	-0.524559
0009_E04	8651	SOCS1	-0.943032
0009_E05	9655	SOCS5	0.210388
0009_E06	53340	SPA17	-0.0628018
0009_E07	56990	CDC42SE2	1.27598
0009_E08	8877	SPHK1	0.278423
0009_E09	56848	SPHK2	1.70657
0009_E10	22928	SEPHS2	0.0856007
0009_E11	8878	SQSTM1	0.100449
0009_F02	6714	SRC	-1.14093
0009_F03	6725	SRMS	0.222765
0009_F04	6732	SRPK1	1.59388
0009_F05	6733	SRPK2	-0.0254173
0009_F06	10006	ABI1	0.302219
0009_F07	83983	TSSK6	-0.290527
0009_F08	6793	STK10	0.535863
0009_F09	6794	STK11	-2.18571
0009_F10	8576	STK16	-0.303612
0009_F11	9263	STK17A	0.152138
0009_G02	9262	STK17B	0.39363
0009_G03	10733	PLK4	-0.264317
0009_G04	8859	STK19	-2.64044
0009_G05	23617	TSSK2	-0.960173
0009_G06	81629	TSSK3	-0.584342
0009_G07	83942	TSSK1B	0.0707284
0009_G08	26576	SRPK3	0.366671
0009_G09	8428	STK24	0.475841
0009_G10	10494	STK25	0.291736
0009_G11	9024	BRSK2	0.173989
0009_H02	6788	STK3	0.839232
0009_H03	56164	STK31	-0.441979
0009_H04	65975	STK33	0.85206
0009_H05	140901	STK35	0.693965
0009_H06	27148	STK36	-2.34524
0009_H07	11329	STK38	0.814772
0009_H08	23012	STK38L	-0.852037
0009_H09	27347	STK39	0.0858205
0009_H10	6789	STK4	-1.10046
0009_H11	6790	AURKA	-2.22591
0010_A02	6850	SYK	2.33835
0010_A03	6872	TAF1	0.187698
0010_A04	138474	TAF1L	-1.53311
0010_A05	9344	TAOK2	-1.86966
0010_A06	29110	TBK1	-1.51501
0010_A07	7006	TEC	0.0988395
0010_A08	7010	TEK	-0.00904821
0010_A09	7016	TESK1	-1.22909
0010_A10	10420	TESK2	1.93916
0010_A11	56155	TEX14	2.31101
0010_B02	7046	TGFBR1	-0.00612829
0010_B03	7048	TGFBR2	0.232489
0010_B04	7075	TIE1	0.635154
0010_B05	9414	TJP2	-0.168672
0010_B06	7083	TK1	-0.443879
0010_B07	7084	TK2	0.143501
0010_B08	9874	TLK1	0.0833597
0010_B09	11011	TLK2	-0.179929
0010_B10	7096	TLR1	-0.107089
0010_B11	7098	TLR3	-0.597465
0010_C02	7099	TLR4	-2.31246
0010_C03	10333	TLR6	-0.553514
0010_C04	55872	PBK	0.778652
0010_C05	27010	TPK1	1.24707
0010_C06	11139		0.706679
0010_C07	28951	TRIB2	-0.437546
0010_C08	50852	TRAT1	0.158338
0010_C09	7204	TRIO	0.676285
0010_C10	140803	TRPM6	0.402471
0010_C11	54822	TRPM7	-0.476683
0010_D02	84630	TTBK1	1.04845
0010_D03	146057	TTBK2	0.143522
0010_D04	7272	TTK	-0.308843
0010_D05	7273	TTN	1.6881
0010_D06	7294	TXK	-0.88306
0010_D07	51314	TXNDC3	0.81691
0010_D08	7297	TYK2	0.209955
0010_D09	7301	TYRO3	1.40504
0010_D10	83549	UCK1	-0.949318
0010_D11	7360	UGP2	0.0270291
0010_E02	8408	ULK1	-0.146052
0010_E03	9706	ULK2	-0.0650685
0010_E04	51727	CMPK1	0.566019
0010_E05	7371	UCK2	-0.45975
0010_E06	54963	UCKL1	0.280867
0010_E07	7443	VRK1	0.394998
0010_E08	7444	VRK2	0.213834
0010_E09	51231	VRK3	-0.335733
0010_E10	7465	WEE1	0.167098
0010_E11	11197	WIF1	-1.32638
0010_F02	9942	XYLB	-0.107299
0010_F03	7525	YES1	0.431291
0010_F04	7533	YWHAH	-1.10547
0010_F05	10971	YWHAQ	0.513284
0010_F06	51776		0.991976
0010_F07	7535	ZAP70	-0.479683
0010_F08	8797	TNFRSF10A	0.740142
0010_F09	8711	TNK1	-0.110141
0010_F10	60385	TSKS	-0.235155
0011_A02	117	ADCYAP1R1	0.270149
0011_A03	11318	GPR182	-0.0485524
0011_A04	134	ADORA1	-0.671573
0011_A05	135	ADORA2A	-0.184857
0011_A06	136	ADORA2B	-0.281881
0011_A07	140	ADORA3	0.249424
0011_A08	148	ADRA1A	-0.0822199
0011_A09	147	ADRA1B	0.00743355
0011_A10	146	ADRA1D	-0.623953
0011_A11	150	ADRA2A	0.219037
0011_B02	151	ADRA2B	1.20126
0011_B03	152	ADRA2C	0.0258434
0011_B04	153	ADRB1	-0.954833
0011_B05	154	ADRB2	-0.0449658
0011_B06	155	ADRB3	0.558893
0011_B07	156	ADRBK1	-0.292931
0011_B08	157	ADRBK2	-1.42466
0011_B09	185	AGTR1	0.403501
0011_B10	186	AGTR2	0.379458
0011_B11	187	APLNR	-0.337536
0011_C02	207	AKT1	0.413041
0011_C03	403	ARL3	0.0062709
0011_C04	408	ARRB1	-2.0071
0011_C05	552	AVPR1A	0.316097
0011_C06	553	AVPR1B	0.787382
0011_C07	554	AVPR2	-0.618786
0011_C08	575	BAI1	1.00269
0011_C09	576	BAI2	0.0282909
0011_C10	577	BAI3	-0.736809
0011_C11	623	BDKRB1	0.757944
0011_D02	624	BDKRB2	-2.05256
0011_D03	643	CXCR5	-0.278934
0011_D04	680	BRS3	-0.0385588
0011_D05	8834	TMEM11	1.62287
0011_D06	718	C3	1.32981
0011_D07	719	C3AR1	0.244135
0011_D08	727	C5	1.94453
0011_D09	728	C5AR1	-0.586141
0011_D10	64111	NPVF	0.215406
0011_D11	796	CALCA	0.307494
0011_E02	799	CALCR	-0.0868737
0011_E03	10203	CALCRL	0.542792
0011_E04	801	CALM1	0.0810811
0011_E05	846	CASR	0.665553
0011_E06	1238	CCBP2	0.0593689
0011_E07	6361	CCL17	-0.0608034
0011_E08	6347	CCL2	1.11289
0011_E09	6368	CCL23	-1.71553
0011_E10	6370	CCL25	-0.175307
0011_E11	6348	CCL3	-0.646095
0011_F02	1230	CCR1	-1.35897
0011_F03	1231		-1.31795
0011_F04	1232	CCR3	0.645171
0011_F05	1233	CCR4	0.324238
0011_F06	1234	CCR5	-1.90199
0011_F07	1235	CCR6	0.596225
0011_F08	1236	CCR7	-0.151676
0011_F09	1237	CCR8	0.405351
0011_F10	10803	CCR9	0.807658
0011_F11	51554	CCRL1	-1.0302
0011_G02	9034	CCRL2	-0.491051
0011_G03	916	CD3E	0.506868
0011_G04	976	CD97	1.54624
0011_G05	9620	CELSR1	-0.463574
0011_G06	1952	CELSR2	1.04857
0011_G07	1951	CELSR3	0.0179798
0011_G08	8208	CHAF1B	-0.496116
0011_G09	1129	CHRM2	0.683189
0011_G10	1131	CHRM3	-0.711711
0011_G11	1240	CMKLR1	-0.0235185
0011_H02	1268	CNR1	1.30135
0011_H03	1269	CNR2	1.11899
0011_H04	1394	CRHR1	0.736981
0011_H05	1395	CRHR2	-0.387365
0011_H06	1407	CRY1	-2.38664
0011_H07	1524	CX3CR1	-0.438219
0011_H08	2919	CXCL1	0.0646444
0011_H09	6387	CXCL12	0.0112743
0011_H10	2920	CXCL2	0.737467
0011_H11	2921	CXCL3	1.77768
0012_A02	4283	CXCL9	0.274775
0012_A03	2833	CXCR3	0.598429
0012_A04	7852	CXCR4	-1.25639
0012_A05	10663	CXCR6	-1.26995
0012_A06	10800	CYSLTR1	-0.313266
0012_A07	57105	CYSLTR2	-0.242097
0012_A08	1673	DEFB4A	1.01268
0012_A09	1812	DRD1	0.152981
0012_A10	1816	DRD5	1.00207
0012_A11	1880	GPR183	1.09441
0012_B02	9718	ECE2	-1.14467
0012_B03	1901	S1PR1	0.0995741
0012_B04	1902	LPAR1	-0.575579
0012_B05	1903	S1PR3	0.309347
0012_B06	9170	LPAR2	0.387754
0012_B07	9294	S1PR2	0.115549
0012_B08	8698	S1PR4	0.000191028
0012_B09	23566	LPAR3	1.36861
0012_B10	53637	S1PR5	-2.35869
0012_B11	1909	EDNRA	-0.711414
0012_C02	1910	EDNRB	-0.000593106
0012_C03	6785	ELOVL4	-0.915467
0012_C04	64123	ELTD1	0.155421
0012_C05	2015	EMR1	1.04171
0012_C06	84658	EMR3	0.946507
0012_C07	9283	GPR37L1	0.89131
0012_C08	2149	F2R	-0.281902
0012_C09	2150	F2RL1	-0.0448506
0012_C10	2151	F2RL2	0.608261
0012_C11	9002	F2RL3	-0.231262
0012_D02	84636	GPR174	-0.45929
0012_D03	83954		-0.063205
0012_D04	55065	GPR172B	0.16444
0012_D05	54475	NLE1	1.53736
0012_D06	79581	GPR172A	-0.277381
0012_D07	54974	THG1L	1.19122
0012_D08	219445	OR7E5P	0.522677
0012_D09	151556	GPR155	0.30929
0012_D10	2357	FPR1	-0.176002
0012_D11	2358	FPR2	0.00460727
0012_E02	2359	FPR3	-0.701381
0012_E03	2492	FSHR	0.00618268
0012_E04	2532	DARC	0.326927
0012_E05	8321	FZD1	-0.354589
0012_E06	11211	FZD10	0.86166
0012_E07	2535	FZD2	-0.772051
0012_E08	7976	FZD3	1.18919
0012_E09	8322	FZD4	0.0598701
0012_E10	7855	FZD5	0.503763
0012_E11	8323	FZD6	-3.08538
0012_F02	8324	FZD7	0.240011
0012_F03	8325	FZD8	0.542737
0012_F04	8326	FZD9	1.36367
0012_F05	2550	GABBR1	0.662399
0012_F06	8811	GALR2	0.151247
0012_F07	2641	GCG	-0.719924
0012_F08	2642	GCGR	-0.464791
0012_F09	2692	GHRHR	-1.58085
0012_F10	2693	GHSR	-1.54865
0012_F11	2696	GIPR	0.42916
0012_G02	28964	GIT1	0.258038
0012_G03	9815	GIT2	-0.87384
0012_G04	2740	GLP1R	0.36737
0012_G05	9340	GLP2R	-0.576989
0012_G06	10672	GNA13	0.131791
0012_G07	9630	GNA14	0.484877
0012_G08	2769	GNA15	-1.73173
0012_G09	2770	GNAI1	-1.81905
0012_G10	2773	GNAI3	0.067386
0012_G11	2775	GNAO1	1.12567
0012_H02	2776	GNAQ	1.44625
0012_H03	2778	GNAS	1.16494
0012_H04	2779	GNAT1	-0.770017
0012_H05	2780	GNAT2	-0.644406
0012_H06	2781	GNAZ	-1.20579
0012_H07	2782	GNB1	-0.0620847
0012_H08	2784	GNB3	-0.736651
0012_H09	59345	GNB4	1.88256
0012_H10	2791	GNG11	0.816961
0012_H11	55970	GNG12	0.877005
0013_A02	2785	GNG3	0.622802
0013_A03	2786	GNG4	-1.92659
0013_A04	2787	GNG5	-0.0955257
0013_A05	2788	GNG7	-0.6942
0013_A06	2798	GNRHR	-1.85732
0013_A07	114814	GNRHR2	-0.136988
0013_A08	151306	GPBAR1	0.3484
0013_A09	139760	GPR119	0.387515
0013_A10	11245	GPR176	0.0301154
0013_A11	2825	GPR1	0.204153
0013_B02	2834	PRLHR	0.772146
0013_B03	339403	RXFP4	-0.806494
0013_B04	83550	GPR101	-1.48069
0013_B05	83551	TAAR8	0.900966
0013_B06	9934	P2RY14	0.241712
0013_B07	266977	GPR110	-0.489763
0013_B08	222611	GPR111	-0.550608
0013_B09	139378	GPR112	0.13424
0013_B10	165082	GPR113	-0.0109762
0013_B11	221393	GPR115	-0.842345
0013_C02	221395	GPR116	0.0276588
0013_C03	139760	GPR119	1.37604
0013_C04	2835	GPR12	0.405098
0013_C05	84435	GPR123	-0.76094
0013_C06	25960	GPR124	1.51596
0013_C07	57211	GPR126	0.640832
0013_C08	84873	GPR128	0.603086
0013_C09	29933	GPR132	-0.387003
0013_C10	221391	OPN5	-1.32877
0013_C11	2837	UTS2R	-0.0930346
0013_D02	353345	GPR141	-2.78749
0013_D03	4935	GPR143	0.713639
0013_D04	84539	MCHR2	0.100169
0013_D05	115330	GPR146	0.995293
0013_D06	2838	GPR15	0.278665
0013_D07	165829	GPR156	0.201131
0013_D08	80045	GPR157	-0.621836
0013_D09	26996	GPR160	0.726075
0013_D10	23432	GPR161	0.337366
0013_D11	2840	GPR17	-0.459391
0013_E02	2841	GPR18	0.251966
0013_E03	2842	GPR19	-0.207476
0013_E04	2826	CCR10	0.0664164
0013_E05	2843	GPR20	1.56096
0013_E06	2844	GPR21	0.094148
0013_E07	2845	GPR22	1.09576
0013_E08	2846	LPAR4	1.31838
0013_E09	2847	MCHR1	0.840563
0013_E10	2848	GPR25	-0.433135
0013_E11	2849	GPR26	-0.40494
0013_F02	2850	GPR27	0.777283
0013_F03	2827	GPR3	-2.69677
0013_F04	2852	GPER	1.31819
0013_F05	2853	GPR31	-0.427446
0013_F06	2854	GPR32	-0.251134
0013_F07	2857	GPR34	-0.195522
0013_F08	2859	GPR35	-1.41746
0013_F09	2861	GPR37	-1.95354
0013_F10	2862	MLNR	1.04744
0013_F11	2863	GPR39	0.645557
0013_G02	2828	GPR4	-1.01864
0013_G03	2864	FFAR1	1.12686
0013_G04	2865	FFAR3	1.03899
0013_G05	2866	GPR42	-0.388114
0013_G06	2867	FFAR2	0.130802
0013_G07	11251	GPR44	0.0580252
0013_G08	11250	GPR45	1.38752
0013_G09	55366	LGR4	-0.0976527
0013_G10	8549	LGR5	-0.295618
0013_G11	9248	GPR50	0.492209
0013_H02	9568	GABBR2	-0.554798
0013_H03	9293	GPR52	-0.497189
0013_H04	84634	KISS1R	-0.141895
0013_H05	9290	GPR55	1.79222
0013_H06	9289	GPR56	-0.641022
0013_H07	9287	TAAR2	0.500429
0013_H08	2830	GPR6	-0.478025
0013_H09	83873	GPR61	0.628594
0013_H10	118442	GPR62	1.41807
0013_H11	81491	GPR63	0.178937
0014_A02	10149	GPR64	0.364554
0014_A03	8477	GPR65	2.99771
0014_A04	10316	NMUR1	0.186086
0014_A05	8111	GPR68	-0.45069
0014_A06	2831	NPBWR1	0.0576209
0014_A07	10888	GPR83	-1.23019
0014_A08	10887	PROKR1	-1.34327
0014_A09	128674	PROKR2	0.816524
0014_A10	10886	NPFFR2	0.655023
0014_A11	10936	GPR75	2.76977
0014_B02	27202	GPR77	0.692541
0014_B03	27201	GPR78	-0.730856
0014_B04	2832	NPBWR2	-0.122621
0014_B05	27199	OXGR1	-0.0711761
0014_B06	27198	GPR81	0.257096
0014_B07	27197	GPR82	0.335743
0014_B08	53831	GPR84	-0.556897
0014_B09	54329	GPR85	-0.765787
0014_B10	53829	P2RY13	-0.143099
0014_B11	53836	GPR87	0.968742
0014_C02	54112	GPR88	-0.731326
0014_C03	56670	SUCNR1	-0.250062
0014_C04	57121	LPAR5	0.499101
0014_C05	222487	GPR97	1.12525
0014_C06	51704	GPRC5B	1.40882
0014_C07	55890	GPRC5C	0.153713
0014_C08	55507	GPRC5D	0.751034
0014_C09	222545	GPRC6A	-1.56987
0014_C10	2868	GRK4	-0.621076
0014_C11	2869	GRK5	-1.03373
0014_D02	2870	GRK6	-0.497387
0014_D03	131890	GRK7	-0.430402
0014_D04	27239	GPR162	-4.3055
0014_D05	122042	RXFP2	0.501723
0014_D06	2911	GRM1	0.30497
0014_D07	2912	GRM2	0.460728
0014_D08	2913	GRM3	0.762705
0014_D09	2914	GRM4	0.110819
0014_D10	2915	GRM5	-0.375074
0014_D11	2916	GRM6	1.3366
0014_E02	2917	GRM7	-0.399628
0014_E03	2918	GRM8	0.666436
0014_E04	2925	GRPR	0.0636021
0014_E05	29909	GPR171	-0.21984
0014_E06	8843	GPR109B	1.28785
0014_E07	338442	GPR109A	-0.280887
0014_E08	3269	HRH1	-0.503809
0014_E09	3274	HRH2	-0.0107418
0014_E10	11255	HRH3	0.396336
0014_E11	59340	HRH4	-0.705598
0014_F02	3350	HTR1A	0.497599
0014_F03	3351	HTR1B	-0.332163
0014_F04	3352	HTR1D	1.03459
0014_F05	3354	HTR1E	0.968596
0014_F06	3355	HTR1F	-1.01869
0014_F07	3356	HTR2A	0.434905
0014_F08	3358	HTR2C	0.113821
0014_F09	3359	HTR3A	0.167989
0014_F10	9177	HTR3B	-0.114504
0014_F11	3360	HTR4	-0.370515
0014_G02	3361	HTR5A	-0.476767
0014_G03	3362	HTR6	2.23363
0014_G04	3363	HTR7	0.547859
0014_G05	3576	IL8	-0.149202
0014_G06	3577	CXCR1	-0.735721
0014_G07	3579	CXCR2	-1.59988
0014_G08	120066	OR5P3	-0.0697844
0014_G09	120065	OR5P2	0.333632
0014_G10	144124	OR10A5	0.497721
0014_G11	3760	KCNJ3	-0.852204
0014_H02	3762	KCNJ5	2.04973
0014_H03	3763	KCNJ6	-0.261721
0014_H04	3765	KCNJ9	-1.48483
0014_H05	10314	LANCL1	0.099049
0014_H06	29899	GPSM2	-0.0335418
0014_H07	59350	RXFP1	-0.514438
0014_H08	3973	LHCGR	0.347305
0014_H09	115131		0.852824
0014_H10	22859	LPHN1	0.0674156
0014_H11	5168	ENPP2	0.638162
0015_A02	23266	LPHN2	-2.32093
0015_A03	23284	LPHN3	0.732529
0015_A04	1241	LTB4R	0.12241
0015_A05	56413	LTB4R2	-0.17127
0015_A06	4142	MAS1	1.05261
0015_A07	116511	MAS1L	-0.115678
0015_A08	84059	GPR98	1.69493
0015_A09	23344	ESYT1	-1.72275
0015_A10	4157	MC1R	-0.0797871
0015_A11	4158	MC2R	-0.0708215
0015_B02	4159	MC3R	-0.53905
0015_B03	4160	MC4R	0.370415
0015_B04	4161	MC5R	-0.220753
0015_B05	143503	OR51E1	1.57693
0015_B06	256710	GLIPR1L1	-2.00997
0015_B07	284521	OR2L13	0.477834
0015_B08	4295	MLN	-1.86259
0015_B09	219928		-1.60172
0015_B10	259249	MRGPRX1	1.43742
0015_B11	117194	MRGPRX2	-0.201288
0015_C02	117195	MRGPRX3	0.937777
0015_C03	117196	MRGPRX4	-1.38727
0015_C04	2206	MS4A2	0.151319
0015_C05	4543	MTNR1A	-0.902458
0015_C06	4544	MTNR1B	1.00384
0015_C07	4829	NMBR	1.19291
0015_C08	56923	NMUR2	-1.44077
0015_C09	4881	NPR1	0.466524
0015_C10	4882	NPR2	0.0402038
0015_C11	4883	NPR3	0.013616
0015_D02	4852	NPY	0.677283
0015_D03	4886	NPY1R	0.0905874
0015_D04	4887	NPY2R	-0.750893
0015_D05	4889	NPY5R	-0.493671
0015_D06	4923	NTSR1	-0.459619
0015_D07	23620	NTSR2	-2.47411
0015_D08	5956	OPN1LW	0.848085
0015_D09	2652	OPN1MW	0.264128
0015_D10	611	OPN1SW	-5.38885
0015_D11	23596	OPN3	0.526879
0015_E02	94233	OPN4	-0.325253
0015_E03	4985	OPRD1	-0.691849
0015_E04	4986	OPRK1	-0.19487
0015_E05	4987	OPRL1	1.03466
0015_E06	4988	OPRM1	1.21927
0015_E07	26539	OR10H1	0.820351
0015_E08	26538	OR10H2	0.188974
0015_E09	26476	OR10J1	0.150957
0015_E10	26531	OR11A1	1.13325
0015_E11	26529	OR12D2	-1.16715
0015_F02	81797	OR12D3	-0.787537
0015_F03	8383	OR1A1	0.371007
0015_F04	26189	OR1A2	0.148586
0015_F05	26188	OR1C1	0.429692
0015_F06	4991	OR1D2	-0.837835
0015_F07	8385	OR1D4	-1.41983
0015_F08	8386	OR1D5	-0.879407
0015_F09	8387	OR1E1	0.955824
0015_F10	8388	OR1E2	0.163504
0015_F11	4992	OR1F1	0.160032
0015_G02	8390	OR1G1	-0.536715
0015_G03	79541	OR2A4	-0.0856522
0015_G04	81697	OR2B2	0.740036
0015_G05	4993	OR2C1	-0.867952
0015_G06	81472	OR2C3	0.658936
0015_G07	26211	OR2F1	1.75182
0015_G08	26716	OR2H1	-0.0865583
0015_G09	7932	OR2H2	-0.139081
0015_G10	26707	OR2J2	-0.95071
0015_G11	56656	OR2S2	0.248211
0015_H02	26696	OR2T1	0.731371
0015_H03	26692	OR2W1	0.706421
0015_H04	4994	OR3A1	-0.180777
0015_H05	4995	OR3A2	-1.28488
0015_H06	8392	OR3A3	-2.32855
0015_H07	26689	OR4D1	-0.563226
0015_H08	79345	OR51B2	0.732348
0015_H09	79339	OR51B4	1.68738
0015_H10	81285	OR51E2	-0.1812
0015_H11	23538	OR52A1	0.462999
0016_A02	338674	OR5F1	1.52843
0016_A03	10798	OR5I1	-0.122734
0016_A04	81696	OR5V1	0.715027
0016_A05	8590	OR6A2	-1.8945
0016_A06	26333	OR7A17	-0.169535
0016_A07	26659	OR7A5	1.52041
0016_A08	64106	NPFFR1	-0.750177
0016_A09	5021	OXTR	-1.1028
0016_A10	5028	P2RY1	0.148255
0016_A11	27334	P2RY10	-0.399841
0016_B02	5032	P2RY11	0.249194
0016_B03	64805	P2RY12	0.209734
0016_B04	5029	P2RY2	-1.13229
0016_B05	5030	P2RY4	2.25469
0016_B06	10161	LPAR6	-2.42304
0016_B07	5031	P2RY6	-0.108624
0016_B08	286530	P2RY8	-0.234206
0016_B09	5132	PDC	0.391199
0016_B10	5082	PDCL	-0.651385
0016_B11	5291	PIK3CB	-1.67025
0016_C02	5294	PIK3CG	-1.22289
0016_C03	9038	TAAR5	-1.28271
0016_C04	5540	PPYR1	-0.17364
0016_C05	5545	PRB4	1.26802
0016_C06	5724	PTAFR	0.954971
0016_C07	5729	PTGDR	0.351595
0016_C08	5731	PTGER1	1.30595
0016_C09	5732	PTGER2	1.81747
0016_C10	5733	PTGER3	-0.726406
0016_C11	5734	PTGER4	-0.295859
0016_D02	5737	PTGFR	-1.05183
0016_D03	5739	PTGIR	-0.187484
0016_D04	5741	PTH	-0.946381
0016_D05	5745	PTH1R	1.99635
0016_D06	5746	PTH2R	-0.0943471
0016_D07	5777	PTPN6	-0.143664
0016_D08	10267	RAMP1	0.88771
0016_D09	51655	RASD1	0.153247
0016_D10	5961	PRPH2	-0.306284
0016_D11	5995	RGR	-1.30396
0016_E02	5996	RGS1	-0.0933374
0016_E03	8786	RGS11	0.724421
0016_E04	6002	RGS12	-1.06879
0016_E05	10636	RGS14	-1.00385
0016_E06	6004	RGS16	-0.331089
0016_E07	10287	RGS19	-0.283041
0016_E08	10755	GIPC1	1.59415
0016_E09	5997	RGS2	-0.55146
0016_E10	8601	RGS20	0.19029
0016_E11	5998	RGS3	-0.23988
0016_F02	5999	RGS4	-2.88889
0016_F03	8490	RGS5	-0.101802
0016_F04	9628	RGS6	0.305401
0016_F05	6000	RGS7	-0.278436
0016_F06	8787	RGS9	0.175072
0016_F07	6010	RHO	1.35482
0016_F08	6011	GRK1	0.612553
0016_F09	6094	ROM1	-0.451319
0016_F10	10692	RRH	0.524834
0016_F11	51289	RXFP3	0.092234
0016_G02	6344	SCTR	0.188603
0016_G03	6608	SMO	0.482184
0016_G04	6272	SORT1	2.22432
0016_G05	54328	GPR173	-0.259806
0016_G06	6750	SST	-0.433557
0016_G07	6752	SSTR2	-1.42219
0016_G08	6753	SSTR3	-1.80353
0016_G09	6754	SSTR4	-0.658602
0016_G10	6755	SSTR5	1.60216
0016_G11	319100	TAAR6	0.494505
0016_H02	6865	TACR2	0.448988
0016_H03	6870	TACR3	-1.87026
0016_H04	134864	TAAR1	0.130499
0016_H05	26740	OR1J2	0.0912716
0016_H06	134860	TAAR9	1.1705
0016_H07	80834	TAS1R2	-0.235903
0016_H08	50834	TAS2R1	-1.07363
0016_H09	50839	TAS2R10	3.43611
0016_H10	50838	TAS2R13	0.327237
0016_H11	50833	TAS2R16	0.96604
0017_A02	50831	TAS2R3	0.807399
0017_A03	259285	TAS2R39	0.0147142
0017_A04	50832	TAS2R4	0.333869
0017_A05	259286	TAS2R40	-0.887587
0017_A06	259287	TAS2R41	-0.127669
0017_A07	259292	TAS2R46	-0.663666
0017_A08	259294	TAS2R19	0.67225
0017_A09	54429	TAS2R5	-0.0311053
0017_A10	338398	TAS2R60	0.0400858
0017_A11	50837	TAS2R7	0.193197
0017_B02	10607	TBL3	0.408972
0017_B03	165140	OXER1	-0.0487883
0017_B04	29953	TRHDE	-0.429597
0017_B05	7201	TRHR	0.160185
0017_B06	7252	TSHB	0.17212
0017_B07	7253	TSHR	-0.48187
0017_B08	7432	VIP	-0.895332
0017_B09	7433	VIPR1	0.405656
0017_B10	57191	VN1R1	-0.171991
0017_B11	317701	VN1R2	-0.0736763
0017_C02	317702	VN1R3	-0.206904
0017_C03	317703	VN1R4	1.87151
0017_C04	317705	VN1R5	-0.325796
0017_C05	54554	WDR5B	-0.118049
0017_C06	9213	XPR1	-0.0192616
0017_C07	26658	OR7C2	0.603908
0017_C08	26493	OR8B8	0.0775652
0017_C09	6751	SSTR1	-0.863904
0017_C10	6869	TACR1	0.516503
0017_C11	80835	TAS1R1	0.102519
0017_D02	50840	TAS2R14	-1.08261
0017_D03	50836	TAS2R8	-1.74426
0017_D04	50835	TAS2R9	0.590908
0017_D05	6915	TBXA2R	0.586602
0017_D06	7434	VIPR2	0.194618
0017_D07	2829	XCR1	0.642422
0018_A02	55752	2010-09-10	0.400252
0018_A03	14	AAMP	-0.255572
0018_A04	5244	ABCB4	0.91396
0018_A05	89845	ABCC10	1.20478
0018_A06	5825	ABCD3	-0.568022
0018_A07	64240	ABCG5	-0.706899
0018_A08	64241	ABCG8	0.227206
0018_A09	80325	ABTB1	-0.0343133
0018_A10	98	ACYP2	0.181775
0018_A11	119	ADD2	0.479033
0018_B02	51517	NCKIPSD	2.9903
0018_B03	176	ACAN	-0.834239
0018_B04	199	AIF1	-0.262806
0018_B05	9447	AIM2	2.12362
0018_B06	11217	AKAP2	0.44452
0018_B07	27295	PDLIM3	-0.338608
0018_B08	117583	PARD3B	-0.306486
0018_B09	27063	ANKRD1	0.804776
0018_B10	63926	ANKRD5	-0.0462321
0018_B11	11199	ANXA10	-0.371998
0018_C02	311	ANXA11	-0.487807
0018_C03	312	ANXA13	-1.84727
0018_C04	322	APBB1	0.374767
0018_C05	10307	APBB3	-0.298678
0018_C06	324	APC	-0.277701
0018_C07	10297	APC2	1.8141
0018_C08	325	APCS	0.015315
0018_C09	22824	HSPA4L	-0.290663
0018_C10	333	APLP1	-1.45981
0018_C11	80832	APOL4	1.47141
0018_D02	23047	PDS5B	0.198553
0018_D03	23647	ARFIP2	0.135861
0018_D04	9828	ARHGEF17	-0.379909
0018_D05	7984	ARHGEF5	0.291811
0018_D06	58480	RHOU	0.714416
0018_D07	55729	ATF7IP	0.458148
0018_D08	57099	AVEN	-0.0153617
0018_D09	60468	BACH2	-1.09722
0018_D10	572	BAD	-0.196184
0018_D11	9532	BAG2	-0.878967
0018_E02	9531	BAG3	0.132109
0018_E03	9529	BAG5	-0.0520778
0018_E04	9223	MAGI1	-0.696523
0018_E05	8938	BAIAP3	0.334872
0018_E06	10286	BCAS2	0.70155
0018_E07	53335	BCL11A	-0.14858
0018_E08	596	BCL2	-0.0965561
0018_E09	255877	BCL6B	-1.25146
0018_E10	605	BCL7A	-0.146131
0018_E11	9275	BCL7B	-0.210198
0018_F02	617	BCS1L	-0.298707
0018_F03	55814	BDP1	0.595683
0018_F04	79444	BIRC7	0.203485
0018_F05	664	BNIP3	-0.0384761
0018_F06	7862	BRPF1	-0.425594
0018_F07	112939	NACC1	0.390402
0018_F08	9478	CABP1	0.413266
0018_F09	805	CALM2	-0.105524
0018_F10	51806	CALML5	0.506247
0018_F11	821	CANX	-2.11867
0018_G02	822	CAPG	1.67272
0018_G03	828	CAPS	0.0581805
0018_G04	829	CAPZA1	-0.0264715
0018_G05	58484	NLRC4	-0.903171
0018_G06	64127	NOD2	0.256565
0018_G07	84674	CARD6	0.985035
0018_G08	844	CASQ1	-1.41074
0018_G09	845	CASQ2	0.26191
0018_G10	11335	CBX3	-0.429016
0018_G11	23468	CBX5	0.890653
0018_H02	10576	CCT2	-0.554192
0018_H03	7203	CCT3	1.20214
0018_H04	22948	CCT5	3.2211
0018_H05	908	CCT6A	-0.757901
0018_H06	10574	CCT7	-0.643814
0018_H07	977	CD151	-0.507617
0018_H08	933	CD22	2.16868
0018_H09	947	CD34	0.335753
0018_H10	961	CD47	0.263516
0018_H11	962	CD48	-0.0477735
0019_A02	965	CD58	1.21429
0019_A03	928	CD9	-0.283481
0019_A04	11140	CDC37	0.266457
0019_A05	10602	CDC42EP3	0.842472
0019_A06	988	CDC5L	-0.882641
0019_A07	990	CDC6	-1.14415
0019_A08	999	CDH1	-0.26374
0019_A09	1008	CDH10	-0.112483
0019_A10	1009	CDH11	0.548555
0019_A11	1010	CDH12	-0.207294
0019_B02	1012	CDH13	-0.029194
0019_B03	1013	CDH15	-0.614374
0019_B04	1014	CDH16	-1.82533
0019_B05	1016	CDH18	1.70577
0019_B06	28513	CDH19	0.544868
0019_B07	1000	CDH2	1.33213
0019_B08	28316	CDH20	-0.684247
0019_B09	64072	CDH23	0.640314
0019_B10	1002	CDH4	-0.619342
0019_B11	1003	CDH5	-0.0292541
0019_C02	1004	CDH6	-0.0197996
0019_C03	1005	CDH7	0.364075
0019_C04	1006	CDH8	-0.00482449
0019_C05	1007	CDH9	1.42606
0019_C06	55755	CDK5RAP2	0.311283
0019_C07	9085	CDY1	0.0666788
0019_C08	9426	CDY2A	-0.103112
0019_C09	1054	CEBPG	-0.94707
0019_C10	1058	CENPA	-0.590411
0019_C11	1059	CENPB	-1.17837
0019_D02	1060	CENPC1	-1.28506
0019_D03	11190	CEP250	1.61668
0019_D04	1068	CETN1	-0.164605
0019_D05	1070	CETN3	-0.70592
0019_D06	1072	CFL1	-0.190882
0019_D07	8545	CGGBP1	1.85115
0019_D08	10669	CGREF1	0.476631
0019_D09	10036	CHAF1A	0.563821
0019_D10	1113	CHGA	-1.93119
0019_D11	1149	CIDEA	-1.05311
0019_E02	27141	CIDEB	-1.23728
0019_E03	1153	CIRBP	-2.72686
0019_E04	25792	CIZ1	-0.338411
0019_E05	23332	CLASP1	0.124132
0019_E06	1047	CLGN	0.818405
0019_E07	63967	CLSPN	-0.722398
0019_E08	64084	CLSTN2	0.172771
0019_E09	9746	CLSTN3	0.233512
0019_E10	1211	CLTA	2.01023
0019_E11	1212	CLTB	1.06867
0019_F02	1272	CNTN1	-0.569719
0019_F03	6900	CNTN2	5.65781
0019_F04	23603	CORO1C	-1.8564
0019_F05	7464	CORO2A	-0.167322
0019_F06	10391	CORO2B	2.62704
0019_F07	8738	CRADD	1.57131
0019_F08	1388	ATF6B	0.0670418
0019_F09	1462	VCAN	-1.90473
0019_F10	1479	CSTF3	1.15211
0019_F11	1490	CTGF	-0.140536
0019_G02	56998	CTNNBIP1	0.97678
0019_G03	10659	CELF2	-2.13403
0019_G04	1535	CYBA	1.07751
0019_G05	3491	CYR61	-0.564603
0019_G06	7812	CSDE1	-0.913364
0019_G07	23500	DAAM2	-0.0787916
0019_G08	1602	DACH1	0.141108
0019_G09	117154	DACH2	-1.35351
0019_G10	11083	DIDO1	0.430354
0019_G11	1616	DAXX	0.645247
0019_H02	1643	DDB2	1.37373
0019_H03	9191	DEDD	0.423978
0019_H04	148252	DIRAS1	0.734819
0019_H05	8788	DLK1	-1.06153
0019_H06	8701	DNAH11	-1.37403
0019_H07	1767	DNAH5	-0.845629
0019_H08	83658	DYNLRB1	-1.71063
0019_H09	83657	DYNLRB2	0.127321
0019_H10	1783	DYNC1LI2	-0.688753
0019_H11	4733	DRG1	0.68446
0020_A02	1822	ATN1	-1.55558
0020_A03	1823	DSC1	-0.505683
0020_A04	1824	DSC2	0.00969311
0020_A05	1825	DSC3	-0.0237178
0020_A06	1828	DSG1	0.070659
0020_A07	1829	DSG2	-1.03837
0020_A08	1837	DTNA	0.198026
0020_A09	2202	EFEMP1	0.786869
0020_A10	10278	EFS	0.276655
0020_A11	1959	EGR2	0.152213
0020_B02	1994	ELAVL1	0.269914
0020_B03	1993	ELAVL2	-0.998055
0020_B04	1995	ELAVL3	-0.0439048
0020_B05	9844	ELMO1	0.235431
0020_B06	8507	ENC1	0.510574
0020_B07	2022	ENG	1.29749
0020_B08	2060	EPS15	0.34373
0020_B09	51327	AHSP	-2.18454
0020_B10	26284	ERAL1	-0.387016
0020_B11	51466	EVL	-3.42771
0020_C02	2157	F8	-1.0556
0020_C03	2220	FCN2	0.538214
0020_C04	9158	FIBP	0.889255
0020_C05	55156	ARMC1	0.843571
0020_C06	79990	PLEKHH3	-0.968245
0020_C07	284306	ZNF547	-0.159265
0020_C08	2317	FLNB	1.28422
0020_C09	2331	FMOD	-0.497068
0020_C10	2332	FMR1	-0.582642
0020_C11	2354	FOSB	-2.03209
0020_D02	11167	FSTL1	0.612878
0020_D03	2495	FTH1	-0.0313987
0020_D04	8880	FUBP1	0.402561
0020_D05	10772	SFRS13A	1.61334
0020_D06	8087	FXR1	0.163753
0020_D07	9513	FXR2	-0.869242
0020_D08	9846	GAB2	-0.955224
0020_D09	2553	GABPB1	0.707855
0020_D10	8139	GAN	0.0887977
0020_D11	9247	GCM2	-1.24826
0020_E02	2738	GLI4	0.835232
0020_E03	84662	GLIS2	-0.515412
0020_E04	2814	GP5	0.0566938
0020_E05	2815	GP9	-0.0936728
0020_E06	160622	GRASP	-0.245434
0020_E07	2926	GRSF1	0.698591
0020_E08	2934	GSN	-0.928122
0020_E09	9260	PDLIM7	-1.70142
0020_E10	84163	GTF2IRD2	1.13717
0020_E11	2975	GTF3C1	1.46037
0020_F02	3015	H2AFZ	0.811827
0020_F03	3021	H3F3B	0.909567
0020_F04	9982	FGFBP1	-2.04851
0020_F05	3280	HES1	-0.72432
0020_F06	57801	HES4	-2.13451
0020_F07	84667	HES7	0.330152
0020_F08	25994	HIGD1A	0.49675
0020_F09	3014	H2AFX	0.289643
0020_F10	23466	CBX6	0.227688
0020_F11	57332	CBX8	0.0676946
0020_G02	975	CD81	-1.12397
0020_G03	1393	CRHBP	0.574956
0020_G04	28514	DLL1	0.0194262
0020_G05	1830	DSG3	-0.399511
0020_G06	11100	HNRNPUL1	-1.8047
0020_G07	2186	BPTF	-0.546767
0020_G08	2189	FANCG	-0.0270289
0020_G09	1819	DRG2	1.55471
0020_G10	10620	ARID3B	2.40312
0020_G11	1978	EIF4EBP1	0.753115
0020_H02	1979	EIF4EBP2	-0.462809
0020_H03	2130	EWSR1	0.0703024
0020_H04	2153	F5	-0.0144573
0020_H05	25794	FSCN2	-0.045247
0020_H06	29999	FSCN3	3.15479
0020_H07	2669	GEM	-0.0343915
0020_H08	54810	GIPC2	-1.42583
0020_H09	3005	H1F0	-0.19073
0020_H10	55766	H2AFJ	-0.966118
0020_H11	1617	DAZ1	-0.212319
0021_A02	28988	DBNL	0.398179
0021_A03	3006	HIST1H1C	0.624935
0021_A04	8349	HIST2H2BE	-0.708299
0021_A05	3097	HIVEP2	0.848429
0021_A06	10042	HMGXB4	0.202062
0021_A07	8091	HMGA2	0.896268
0021_A08	3151	HMGN2	-0.990855
0021_A09	3161	HMMR	-0.100091
0021_A10	3184	HNRNPD	1.00527
0021_A11	50863	NTM	-0.503963
0021_B02	3241	HPCAL1	-0.755084
0021_B03	9410	SNRNP40	-0.589958
0021_B04	89781	HPS4	0.14922
0021_B05	11103	KRR1	0.932959
0021_B06	3304	HSPA1B	2.16149
0021_B07	3305	HSPA1L	0.88591
0021_B08	3306	HSPA2	-1.10966
0021_B09	3308	HSPA4	0.64877
0021_B10	3309	HSPA5	-0.487932
0021_B11	3310	HSPA6	0.277813
0021_C02	3313	HSPA9	1.06786
0021_C03	27129	HSPB7	-0.0848606
0021_C04	10808	HSPH1	0.526439
0021_C05	29935	RPA4	-0.853531
0021_C06	55109	AGGF1	1.23479
0021_C07	54739	XAF1	0.403054
0021_C08	10525	HYOU1	0.203332
0021_C09	3381	IBSP	-0.696062
0021_C10	7087	ICAM5	0.468438
0021_C11	3430	IFI35	-0.927487
0021_D02	3483	IGFALS	-1.0744
0021_D03	3484	IGFBP1	-0.0998885
0021_D04	3485	IGFBP2	-0.298942
0021_D05	3487	IGFBP4	-0.431294
0021_D06	3488	IGFBP5	1.64553
0021_D07	3489	IGFBP6	0.260698
0021_D08	3490	IGFBP7	0.930113
0021_D09	10642	IGF2BP1	0.433622
0021_D10	10644	IGF2BP2	-0.8365
0021_D11	3621	ING1	0.108343
0021_E02	3622	ING2	-1.7118
0021_E03	54556	ING3	0.74494
0021_E04	51147	ING4	1.05465
0021_E05	3642	INSM1	-1.09214
0021_E06	84684	INSM2	-0.136637
0021_E07	10260	DENND4A	-0.0577861
0021_E08	3685	ITGAV	-0.185284
0021_E09	26548	ITGB1BP2	-1.34408
0021_E10	10625	IVNS1ABP	1.97785
0021_E11	23512	SUZ12	0.0805699
0021_F02	3720	JARID2	-0.111461
0021_F03	10657	KHDRBS1	1.33713
0021_F04	8570	KHSRP	-0.0311003
0021_F05	9813	KIAA0494	-0.348825
0021_F06	9877	ZC3H11A	-0.644626
0021_F07	23158	TBC1D9	-1.12571
0021_F08	57554	LRRC7	1.34244
0021_F09	85453	TSPYL5	0.377004
0021_F10	22920	KIFAP3	-0.453004
0021_F11	90990	KIFC2	-2.62223
0021_G02	22944	KIN	2.53904
0021_G03	10518	CIB2	-0.536275
0021_G04	117286	CIB3	-1.5121
0021_G05	136259	KLF14	0.443696
0021_G06	28999	KLF15	-0.688473
0021_G07	83855	KLF16	-1.68011
0021_G08	11133	KPTN	0.738644
0021_G09	3897	L1CAM	-0.875323
0021_G10	3899	AFF3	-0.0638193
0021_G11	3902	LAG3	0.674789
0021_H02	3929	LBP	3.20913
0021_H03	51176	LEF1	-0.910391
0021_H04	3957	LGALS2	-0.104353
0021_H05	3960	LGALS4	1.68899
0021_H06	3964	LGALS8	-0.48791
0021_H07	10186	LHFP	-1.22851
0021_H08	8994	LIMD1	-0.604254
0021_H09	8825	LIN7A	0.647205
0021_H10	3998	LMAN1	-0.170558
0021_H11	25802	LMOD1	1.5376
0022_A02	10128	LRPPRC	-0.750787
0022_A03	4053	LTBP2	-0.495237
0022_A04	4077	NBR1	-0.473819
0022_A05	22823	MTF2	0.273205
0022_A06	23499	MACF1	-0.360873
0022_A07	8174	MADCAM1	0.628705
0022_A08	4087	SMAD2	0.160044
0022_A09	9935	MAFB	0.730388
0022_A10	23764	MAFF	-0.0594085
0022_A11	22919	MAPRE1	0.0262267
0022_B02	10982	MAPRE2	0.336356
0022_B03	4150	MAZ	-0.0455498
0022_B04	53615	MBD3	-0.932938
0022_B05	4153	MBL2	0.625744
0022_B06	4162	MCAM	0.391453
0022_B07	4210	MEFV	0.0424619
0022_B08	4221	MEN1	-0.0236136
0022_B09	4240	MFGE8	-0.0797272
0022_B10	9258	MFHAS1	-0.313826
0022_B11	65997	RASL11B	0.354666
0022_C02	4276	MICA	-0.250631
0022_C03	4277	MICB	-1.57167
0022_C04	57708	MIER1	0.942046
0022_C05	9063	PIAS2	1.60498
0022_C06	25988	HINFP	-0.100172
0022_C07	4288	MKI67	0.256189
0022_C08	84365	MKI67IP	-0.131348
0022_C09	8195	MKKS	-1.34245
0022_C10	57591	MKL1	0.610919
0022_C11	4291	MLF1	-0.20207
0022_D02	4292	MLH1	-0.506182
0022_D03	27030	MLH3	0.705688
0022_D04	55904	MLL5	-0.416184
0022_D05	4301	MLLT4	0.2881
0022_D06	4302	MLLT6	0.122006
0022_D07	254251	LCORL	-0.112755
0022_D08	166785	MMAA	0.941153
0022_D09	4332	MNDA	0.648576
0022_D10	84159	ARID5B	-1.21647
0022_D11	57496	MKL2	-0.512636
0022_E02	10801	2010-09-08	-0.899719
0022_E03	4436	MSH2	-0.303222
0022_E04	4438	MSH4	0.0871446
0022_E05	4439	MSH5	-1.93557
0022_E06	2956	MSH6	1.52951
0022_E07	10232	MSLN	-1.64582
0022_E08	23787	MTCH1	0.48075
0022_E09	93649	MYOCD	-0.0144619
0022_E10	4619	MYH1	0.37979
0022_E11	4629	MYH11	0.51298
0022_F02	8735	MYH13	0.147566
0022_F03	4620	MYH2	0.398126
0022_F04	4624	MYH6	1.81562
0022_F05	4627	MYH9	-1.90203
0022_F06	10398	MYL9	0.302405
0022_F07	4651	MYO10	-0.0593194
0022_F08	25924	MYRIP	-3.55326
0022_F09	26993	AKAP8L	0.456577
0022_F10	338322	NLRP10	-2.62528
0022_F11	126204	NLRP13	0.153542
0022_G02	338323	NLRP14	0.881766
0022_G03	55655	NLRP2	0.539604
0022_G04	4683	NBN	0.0896666
0022_G05	4684	NCAM1	-0.40153
0022_G06	4685	NCAM2	-1.75218
0022_G07	4686	NCBP1	-0.103713
0022_G08	4692	NDN	-0.151974
0022_G09	4756	NEO1	-0.346935
0022_G10	4792	NFKBIA	0.252242
0022_G11	4807	NHLH1	-0.545274
0022_H02	22795	NID2	1.14211
0022_H03	4814	NINJ1	0.615895
0022_H04	8996	NOL3	0.393461
0022_H05	9221	NOLC1	-0.673249
0022_H06	4857	NOVA1	-0.0210372
0022_H07	4858	NOVA2	-0.205043
0022_H08	4868	NPHS1	0.126067
0022_H09	4897	NRCAM	-0.350723
0022_H10	4900	NRGN	-0.0410053
0022_H11	4682	NUBP1	0.197081
0023_A02	10101	NUBP2	0.701205
0023_A03	4924	NUCB1	0.855769
0023_A04	4925	NUCB2	0.888032
0023_A05	10215	OLIG2	-0.0188534
0023_A06	23594	ORC6L	-0.369674
0023_A07	5007	OSBP	-0.304317
0023_A08	114876	OSBPL1A	-0.0907199
0023_A09	10631	POSTN	0.313328
0023_A10	26578	OSTF1	0.0776929
0023_A11	29763	PACSIN3	-0.935384
0023_B02	5068	REG3A	0.806136
0023_B03	56288	PARD3	0.488374
0023_B04	55742	PARVA	-0.805782
0023_B05	5075	PAX1	-0.358158
0023_B06	5079	PAX5	-0.0286297
0023_B07	5083	PAX9	0.251281
0023_B08	55893	ZNF395	0.161808
0023_B09	5094	PCBP2	-2.73815
0023_B10	57060	PCBP4	0.0153744
0023_B11	5097	PCDH1	1.12816
0023_C02	27328	PCDH11X	0.0770573
0023_C03	83259	PCDH11Y	0.0335041
0023_C04	51294	PCDH12	-1.37819
0023_C05	65217	PCDH15	0.010818
0023_C06	8642	DCHS1	-0.0683408
0023_C07	5099	PCDH7	0.048253
0023_C08	5100	PCDH8	0.564109
0023_C09	56147	PCDHA1	0.483289
0023_C10	56139	PCDHA10	-0.276101
0023_C11	56138	PCDHA11	-0.622182
0023_D02	56137	PCDHA12	0.337724
0023_D03	56136	PCDHA13	-0.0257579
0023_D04	56146	PCDHA2	-0.1532
0023_D05	56145	PCDHA3	1.04951
0023_D06	56144	PCDHA4	0.227277
0023_D07	56143	PCDHA5	-0.563529
0023_D08	56142	PCDHA6	0.892702
0023_D09	56141	PCDHA7	-0.399221
0023_D10	56140	PCDHA8	0.137962
0023_D11	9752	PCDHA9	-0.411969
0023_E02	56135	PCDHAC1	-1.32322
0023_E03	56134	PCDHAC2	-0.0743201
0023_E04	29930	PCDHB1	0.208999
0023_E05	56126	PCDHB10	0.365712
0023_E06	56125	PCDHB11	0.185311
0023_E07	56124	PCDHB12	-0.00450422
0023_E08	56122	PCDHB14	0.204674
0023_E09	56121	PCDHB15	0.146423
0023_E10	56133	PCDHB2	0.244911
0023_E11	56132	PCDHB3	-0.721255
0023_F02	56131	PCDHB4	-0.662791
0023_F03	26167	PCDHB5	-0.296784
0023_F04	56130	PCDHB6	-0.0771147
0023_F05	26025	PCDHGA12	0.509763
0023_F06	9708	PCDHGA8	0.479385
0023_F07	8641	PCDHGB4	0.654567
0023_F08	5098	PCDHGC3	0.928193
0023_F09	5118	PCOLCE	-0.491912
0023_F10	5134	PDCD2	-0.10454
0023_F11	10016	PDCD6	0.608023
0023_G02	9124	PDLIM1	1.16884
0023_G03	5175	PECAM1	0.303753
0023_G04	54477	PLEKHA5	1.04896
0023_G05	5203	PFDN4	-0.10915
0023_G06	5217	PFN2	0.414738
0023_G07	1911	PHC1	0.22144
0023_G08	1912	PHC2	-1.21048
0023_G09	5253	PHF2	0.121992
0023_G10	84295	PHF6	0.128834
0023_G11	8301	PICALM	1.06082
0023_H02	54984		-0.0033459
0023_H03	10635	RAD51AP1	-0.438969
0023_H04	5310	PKD1	-0.49035
0023_H05	3146	HMGB1	0.550421
0023_H06	51277	DNAJC27	-0.493233
0023_H07	4489	MT1A	-0.380274
0023_H08	4502	MT2A	-0.362946
0023_H09	3329	HSPD1	-0.0271027
0023_H10	85329	LGALS12	0.904318
0023_H11	8888	MCM3AP	1.62342
0024_A02	5325	PLAGL1	0.976006
0024_A03	59338	PLEKHA1	0.315467
0024_A04	5360	PLTP	-0.0177191
0024_A05	5378	PMS1	-0.649155
0024_A06	5395	PMS2	0.180883
0024_A07	10957	PNRC1	-1.38219
0024_A08	25913	POT1	-0.514932
0024_A09	5514	PPP1R10	0.322568
0024_A10	26051	PPP1R16B	0.49769
0024_A11	55607	PPP1R9A	0.882738
0024_B02	59335	PRDM12	0.416629
0024_B03	63978	PRDM14	0.581876
0024_B04	11107	PRDM5	-1.28689
0024_B05	11105	PRDM7	-1.11694
0024_B06	56979	PRDM9	-0.152444
0024_B07	10113	PREB	1.22249
0024_B08	5551	PRF1	-1.39698
0024_B09	10394	PRG3	-0.499062
0024_B10	5612	PRKRIR	0.232969
0024_B11	8559	PRPF18	-0.9729
0024_C02	9128	PRPF4	1.13032
0024_C03	10594	PRPF8	-0.237777
0024_C04	57716	PRX	-1.76745
0024_C05	5663	PSEN1	-0.549525
0024_C06	5708	PSMD2	0.696261
0024_C07	5829	PXN	0.0228381
0024_C08	25837	RAB26	0.376841
0024_C09	10981	RAB32	0.427033
0024_C10	142684	RAB40A	-1.0565
0024_C11	10966	RAB40B	-0.0478214
0024_D02	57799	RAB40C	0.313123
0024_D03	53916	RAB4B	0.108328
0024_D04	27342	RABGEF1	-0.103938
0024_D05	5884	RAD17	1.5349
0024_D06	5885	RAD21	-0.959439
0024_D07	5886	RAD23A	0.622326
0024_D08	5887	RAD23B	0.264611
0024_D09	10743	RAI1	-0.656944
0024_D10	5898	RALA	1.64829
0024_D11	5899	RALB	0.00929257
0024_E02	84220	RGPD5	-0.522462
0024_E03	8498	RANBP3	-0.423841
0024_E04	11186	RASSF1	6.41175
0024_E05	83593	RASSF5	1.03371
0024_E06	5934	RBL2	-0.372239
0024_E07	54033	RBM11	-0.309943
0024_E08	64783	RBM15	0.668409
0024_E09	10181	RBM5	-1.697
0024_E10	10180	RBM6	0.229828
0024_E11	5937	RBMS1	0.165297
0024_F02	5939	RBMS2	-0.240268
0024_F03	51742	ARID4B	0.839721
0024_F04	28954	REM1	0.652901
0024_F05	9185	REPS2	-0.68152
0024_F06	5982	RFC2	1.30548
0024_F07	5984	RFC4	-0.862807
0024_F08	5992	RFX4	0.289321
0024_F09	9886	RHOBTB1	0.825098
0024_F10	23221	RHOBTB2	-0.260026
0024_F11	8572	PDLIM4	-1.40154
0024_G02	6016	RIT1	-0.525144
0024_G03	10921	RNPS1	-0.206291
0024_G04	10073	SNUPN	0.45164
0024_G05	6121	RPE65	-0.019208
0024_G06	6103	RPGR	0.532981
0024_G07	10670	RRAGA	-0.117658
0024_G08	6247	RS1	-0.0290823
0024_G09	6249	CLIP1	0.514833
0024_G10	864	RUNX3	0.379611
0024_G11	6271	S100A1	-2.72259
0024_H02	6282	S100A11	-0.246413
0024_H03	6284	S100A13	-0.384087
0024_H04	57402	S100A14	1.84811
0024_H05	6273	S100A2	1.48298
0024_H06	6274	S100A3	-0.584137
0024_H07	6275	S100A4	-0.148528
0024_H08	6279	S100A8	-0.140987
0024_H09	6286	S100P	0.389708
0024_H10	6299	SALL1	0.0841463
0024_H11	27164	SALL3	0.508054
0025_A02	57167	SALL4	0.855598
0025_A03	6310	ATXN1	0.763009
0025_A04	6314	ATXN7	0.36244
0025_A05	7857	SCG2	-1.60405
0025_A06	4250	SCGB2A2	-0.410648
0025_A07	9997	SCO2	-3.78868
0025_A08	6342	SCP2	-0.603317
0025_A09	57758	SCUBE2	0.535392
0025_A10	6385	SDC4	0.51839
0025_A11	8436	SDPR	-0.0573793
0025_B02	9554	SEC22B	1.10195
0025_B03	6401	SELE	0.772814
0025_B04	8991	SELENBP1	-3.68789
0025_B05	6403	SELP	-0.422414
0025_B06	57190	SEPN1	-0.373572
0025_B07	1731	2010-08-31	-0.61391
0025_B08	55964	2010-09-02	-0.0718746
0025_B09	23157	2010-09-05	-0.029316
0025_B10	10291	SF3A1	-0.216552
0025_B11	10946	SF3A3	-0.538464
0025_C02	6421	SFPQ	2.73952
0025_C03	9295	SFRS11	0.166082
0025_C04	6427	SFRS2	-3.79307
0025_C05	6428	SFRS3	-0.821217
0025_C06	6432	SFRS7	-0.0960781
0025_C07	6433	SFRS8	-3.24687
0025_C08	6441	SFTPD	0.147811
0025_C09	8910	SGCE	-0.0280602
0025_C10	23013	SPEN	0.14453
0025_C11	6462	SHBG	-0.0483498
0025_D02	114132	SIGLEC11	-1.59629
0025_D03	89858	SIGLEC12	-0.659036
0025_D04	25942	SIN3A	-0.937149
0025_D05	8487	SIP1	0.628302
0025_D06	7884	SLBP	1.17817
0025_D07	9351	SLC9A3R2	0.800186
0025_D08	6601	SMARCC2	-0.418477
0025_D09	10051	SMC4	-0.452743
0025_D10	6615	SNAI1	0.818627
0025_D11	6591	SNAI2	0.794038
0025_E02	6619	SNAPC3	-0.345674
0025_E03	6638	SNRPN	-0.246211
0025_E04	30837	SOCS7	0.288026
0025_E05	6651	SON	0.46823
0025_E06	10580	SORBS1	0.0513908
0025_E07	6672	SP100	0.308495
0025_E08	3431	SP110	0.87762
0025_E09	121340	SP7	-0.413641
0025_E10	6678	SPARC	0.102597
0025_E11	8404	SPARCL1	0.556158
0025_F02	6683	SPAST	-0.625462
0025_F03	8406	SRPX	-1.80507
0025_F04	6747	SSR3	1.11381
0025_F05	6748	SSR4	1.21805
0025_F06	6749	SSRP1	0.152326
0025_F07	6759	SSX4	0.77422
0025_F08	6782	HSPA13	0.32897
0025_F09	6840	SVIL	0.250971
0025_F10	8189	SYMPK	-0.578043
0025_F11	10492	SYNCRIP	-0.301796
0025_G02	51385	ZNF589	-2.62386
0025_G03	51616	TAF9B	-0.313349
0025_G04	6886	TAL1	1.41954
0025_G05	6887	TAL2	0.39874
0025_G06	10010	TANK	0.466622
0025_G07	6895	TARBP2	0.464473
0025_G08	8887	TAX1BP1	0.442133
0025_G09	6923	TCEB2	-0.16002
0025_G10	6941	TCF19	-0.739932
0025_G11	6934	TCF7L2	-0.671023
0025_H02	10732	TCFL5	0.331903
0025_H03	6950	TCP1	0.578057
0025_H04	7013	TERF1	0.614062
0025_H05	7014	TERF2	0.189735
0025_H06	54386	TERF2IP	-3.24174
0025_H07	7018	TF	-0.723027
0025_H08	7072	TIA1	-0.394296
0025_H09	8914	TIMELESS	-2.54918
0025_H10	25976	TIPARP	0.192768
0025_H11	7123	CLEC3B	-0.255538
0026_A02	3371	TNC	0.559166
0026_A03	7130	TNFAIP6	0.474
0026_A04	10318	TNIP1	-0.120446
0026_A05	7134	TNNC1	-1.6353
0026_A06	7135	TNNI1	-0.38137
0026_A07	7148	TNXB	-0.681844
0026_A08	7184	HSP90B1	-1.57012
0026_A09	9322	TRIP10	-0.55187
0026_A10	7216	TRO	0.875787
0026_A11	10024	TROAP	4.05863
0026_B02	10083	USH1C	1.11243
0026_B03	7412	VCAM1	0.202789
0026_B04	7429	VIL1	-2.13546
0026_B05	7430	EZR	-1.34153
0026_B06	7441	VPREB1	-0.327478
0026_B07	7448	VTN	-0.95365
0026_B08	7450	VWF	-0.360205
0026_B09	8936	WASF1	0.229939
0026_B10	10810	WASF3	0.347013
0026_B11	7456	WIPF1	0.7342
0026_C02	51085	MLXIPL	0.252779
0026_C03	64393	ZMAT3	-0.605098
0026_C04	8840	WISP1	0.97446
0026_C05	8839	WISP2	-0.848488
0026_C06	7507	XPA	0.869941
0026_C07	7515	XRCC1	-0.282646
0026_C08	10413	YAP1	-0.0960962
0026_C09	7531	YWHAE	-0.711986
0026_C10	7534	YWHAZ	0.65318
0026_C11	7455	ZAN	-0.0612365
0026_D02	58487	CREBZF	-2.7354
0026_D03	7541	ZFP161	0.48233
0026_D04	55734	ZFP64	-2.31686
0026_D05	23414	ZFPM2	2.83527
0026_D06	7546	ZIC2	-0.720407
0026_D07	7547	ZIC3	-0.0723082
0026_D08	7556	ZNF10	-0.266112
0026_D09	7678	ZNF124	1.12326
0026_D10	7705	ZNF146	0.0732973
0026_D11	7709	ZBTB17	-0.972491
0026_E02	90338	ZNF160	0.126906
0026_E03	7750	ZMYM2	0.27976
0026_E04	7752	ZNF200	-0.457883
0026_E05	7570	ZNF22	-0.0227398
0026_E06	23598	PATZ1	1.31732
0026_E07	51711		0.686253
0026_E08	84671	ZNF347	0.663829
0026_E09	171017	ZNF384	0.278
0026_E10	7594	ZNF43	-0.0452551
0026_E11	51710	ZNF44	-1.56905
0026_F02	10773	ZBTB6	-0.180918
0026_F03	199692	ZNF627	0.593699
0026_F04	7625	ZNF74	1.08164
0026_F05	7629	ZNF76	-0.432283
0026_F06	7637	ZNF84	1.96546
0026_F07	10009	ZBTB33	-0.440218
0026_F08	10320	IKZF1	-0.181297
0026_F09	22807	IKZF2	-0.314144
0026_F10	9183	ZW10	-0.484744
0026_F11	7791	ZYX	0.358059
0026_G02	307	ANXA4	0.0896057
0026_G03	308	ANXA5	-0.251459
0026_G04	317	APAF1	0.272317
[truncated: 19,126 more rows]

## Sheet: supplementary table 3_dataset_H
Data set from high-throughput miRNA screening to identify host modulators of H1N1- cytopathogenicity. Published: Ward, S.E., et al. Host modulators of H1N1 cytopathogenicity
MiRBase ID	Cell Viability
hsa-miR-491	0.239693
hsa-miR-517b	0.307379
hsa-miR-329	0.330174
hsa-miR-517a	0.371762
hsa-miR-132	0.405367
hsa-miR-193a	0.408023
hsa-miR-363*	0.421827
hsa-miR-210	0.429218
hsa-miR-329	0.440426
hsa-miR-516-5p	0.4411
hsa-miR-512-5p	0.443726
hsa-miR-30e-3p	0.455601
hsa-miR-28	0.475453
hsa-miR-520f	0.478168
hsa-miR-19b	0.48243
hsa-miR-450	0.48278
hsa-miR-380-5p	0.487299
hsa-miR-450	0.507902
hsa-miR-516-5p	0.513927
hsa-miR-129	0.516512
hsa-miR-485-5p	0.517778
hsa-miR-299-3p	0.521255
hsa-miR-527	0.525422
hsa-miR-765	0.529031
hsa-miR-452	0.539967
hsa-miR-345	0.547576
hsa-miR-129	0.548813
hsa-miR-183	0.553451
hsa-miR-185	0.563575
hsa-miR-124a	0.569269
hsa-miR-525	0.569774
hsa-miR-130b	0.570857
hsa-miR-103	0.574494
hsa-miR-96	0.578551
hsa-miR-320	0.579316
hsa-miR-124a	0.581726
hsa-miR-182*	0.58825
hsa-miR-375	0.598412
hsa-miR-124a	0.599898
hsa-miR-26a	0.612859
hsa-miR-507	0.613798
hsa-miR-148b	0.616026
hsa-miR-223	0.619549
hsa-miR-346	0.619616
hsa-miR-105	0.621887
hsa-miR-766	0.622042
hsa-miR-138	0.623758
hsa-miR-455	0.630819
hsa-miR-34a	0.6382
hsa-miR-526b*	0.644407
hsa-miR-19b	0.647786
hsa-miR-518f*	0.649559
hsa-miR-193b	0.65389
hsa-miR-515-3p	0.65389
hsa-miR-368	0.655113
hsa-miR-505	0.658229
hsa-miR-138	0.662075
hsa-miR-215	0.664284
hsa-miR-136	0.670411
hsa-miR-326	0.672448
hsa-miR-181a	0.675858
hsa-miR-522	0.679833
hsa-miR-181d	0.682646
hsa-miR-105	0.68431
hsa-miR-152	0.690004
hsa-miR-511	0.69113
hsa-miR-150	0.695007
hsa-miR-18a*	0.696551
hsa-miR-378	0.697904
hsa-miR-422a	0.698788
hsa-miR-520a*	0.698997
hsa-miR-448	0.699843
hsa-miR-383	0.705301
hsa-miR-374	0.707215
hsa-miR-526a	0.708878
hsa-miR-542-3p	0.715622
hsa-miR-211	0.718908
hsa-miR-140	0.719113
hsa-miR-500	0.722483
hsa-miR-30a-3p	0.725639
hsa-miR-224	0.728903
hsa-miR-106a	0.730247
hsa-miR-19a	0.732503
hsa-miR-135a	0.734932
hsa-miR-155	0.739559
hsa-miR-127	0.741077
hsa-let-7b	0.743875
hsa-miR-517c	0.743963
hsa-miR-325	0.746989
hsa-miR-181b	0.750999
hsa-miR-515-3p	0.751788
hsa-miR-376b	0.755767
hsa-miR-342	0.75808
hsa-miR-513	0.758586
hsa-miR-200a	0.762865
hsa-miR-454-3p	0.764111
hsa-miR-769-3p	0.766362
hsa-miR-95	0.771084
hsa-miR-296	0.771506
hsa-miR-512-3p	0.772738
hsa-miR-767-5p	0.775131
hsa-miR-513	0.778879
hsa-miR-122a	0.779402
hsa-miR-511	0.780152
hsa-miR-363	0.780389
hsa-miR-423	0.786757
hsa-miR-519e	0.788419
hsa-miR-487	0.790528
hsa-miR-181a	0.795159
hsa-miR-29b	0.80002
hsa-miR-188	0.800162
hsa-miR-199a	0.802272
hsa-miR-520g	0.802368
hsa-miR-512-3p	0.808968
hsa-miR-93	0.812681
hsa-miR-149	0.817031
hsa-miR-501	0.81904
hsa-miR-10a	0.824773
hsa-miR-376a	0.825342
hsa-miR-34b	0.827585
hsa-miR-361	0.829469
hsa-miR-362	0.830303
hsa-miR-189	0.832004
hsa-miR-337	0.833426
hsa-miR-454-5p	0.837664
hsa-miR-449	0.83772
hsa-miR-526a	0.84218
hsa-miR-409-3p	0.845971
hsa-miR-190	0.846794
hsa-miR-31	0.855797
hsa-miR-376a	0.857137
hsa-miR-765	0.861089
hsa-miR-523	0.862519
hsa-miR-431	0.863945
hsa-miR-128a	0.86433
hsa-miR-217	0.867401
hsa-miR-181c	0.867408
hsa-miR-9	0.869776
hsa-miR-768-5p	0.870894
hsa-miR-517*	0.872115
hsa-miR-526a	0.87722
hsa-miR-770-5p	0.87914
hsa-miR-506	0.879948
hsa-let-7g	0.881567
hsa-let-7c	0.883976
hsa-miR-490	0.886406
hsa-miR-137	0.890119
hsa-miR-454-3p	0.89318
hsa-miR-520a	0.893197
hsa-miR-518a-2*	0.897253
hsa-miR-758	0.897586
hsa-miR-515-5p	0.901331
hsa-miR-147	0.902874
hsa-miR-339	0.903065
hsa-miR-525*	0.905426
hsa-miR-767-5p	0.907145
hsa-miR-299-5p	0.91186
hsa-miR-27a	0.913705
hsa-let-7a	0.917019
hsa-miR-20b	0.917028
hsa-miR-302b*	0.917481
hsa-miR-432	0.917998
hsa-miR-371	0.918589
hsa-miR-202	0.919139
hsa-miR-27b	0.91953
hsa-miR-130a	0.921458
hsa-let-7a	0.922261
hsa-miR-488	0.923254
hsa-miR-484	0.923412
hsa-miR-199a	0.929177
hsa-miR-516-3p	0.929306
hsa-miR-517*	0.930379
hsa-miR-377	0.930795
hsa-let-7e	0.931348
hsa-miR-338	0.93916
hsa-miR-517*	0.939244
hsa-miR-187	0.939388
hsa-miR-26a	0.942354
hsa-let-7i	0.944236
hsa-miR-219	0.944834
hsa-miR-302d	0.945693
hsa-miR-9	0.946214
hsa-miR-451	0.946977
hsa-miR-184	0.948576
hsa-miR-373	0.949451
hsa-miR-153	0.949583
hsa-miR-100	0.949877
hsa-miR-17-5p	0.95181
hsa-miR-801	0.95192
hsa-miR-515-5p	0.952959
hsa-miR-518d	0.954181
hsa-miR-373*	0.955402
hsa-miR-324-3p	0.957286
hsa-miR-192	0.957434
hsa-miR-143	0.958937
hsa-miR-92	0.959211
hsa-miR-146a	0.960422
hsa-miR-181b	0.962381
hsa-miR-526b	0.963608
hsa-miR-301	0.963953
hsa-miR-516-3p	0.96737
hsa-let-7f	0.967591
hsa-miR-16	0.967791
hsa-miR-22	0.968815
hsa-miR-20a	0.97084
hsa-miR-196b	0.970869
hsa-miR-453	0.971685
hsa-miR-370	0.972574
hsa-miR-15b	0.973212
hsa-miR-145	0.974764
hsa-miR-106b	0.976475
hsa-miR-520h	0.977429
hsa-miR-148a	0.977986
hsa-miR-218	0.978027
hsa-miR-151	0.97858
hsa-miR-499	0.98015
hsa-miR-92	0.980471
hsa-miR-128b	0.981423
hsa-let-7a	0.981539
hsa-miR-134	0.983366
hsa-miR-492	0.983548
hsa-miR-26b	0.983913
hsa-miR-302c*	0.984001
hsa-miR-519e*	0.984499
hsa-miR-10b	0.984627
hsa-miR-518b	0.989631
hsa-miR-7	0.990781
hsa-miR-16	0.990976
hsa-let-7f	0.991326
hsa-miR-98	0.992832
hsa-miR-512-5p	0.993144
hsa-miR-221	0.994374
hsa-miR-135a	0.995178
hsa-miR-526c	0.995562
hsa-miR-126	0.996087
hsa-miR-7	0.996705
hsa-miR-107	0.99714
hsa-miR-483	0.997227
hsa-miR-153	0.99753
hsa-let-7d	0.99928
hsa-miR-29b	0.99933
hsa-miR-142-3p	0.999352
hsa-miR-518f	1
hsa-miR-520d	1
hsa-miR-516-3p	1
hsa-miR-527	1
hsa-miR-508	1
hsa-miR-544	1
hsa-miR-545	1
hsa-miR-767-3p	1
hsa-miR-769-5p	1
hsa-miR-758	1
hsa-miR-671	1
hsa-miR-668	1
hsa-miR-769-3p	1
hsa-miR-769-5p	1
hsa-miR-766	1
hsa-miR-768-3p	1
hsa-miR-768-5p	1
hsa-miR-526a	1.00083
hsa-miR-524*	1.00094
hsa-miR-7	1.00097
hsa-miR-214	1.00103
hsa-miR-197	1.00126
hsa-miR-340	1.00204
hsa-miR-144	1.00207
hsa-miR-204	1.00363
hsa-miR-424	1.00753
hsa-miR-433	1.01011
hsa-miR-521	1.01151
hsa-miR-220	1.0137
hsa-miR-518c*	1.0147
hsa-miR-208	1.01535
hsa-miR-510	1.01677
hsa-miR-218	1.01741
hsa-miR-24	1.01749
hsa-miR-302c	1.01796
hsa-miR-23b	1.01822
hsa-miR-770-5p	1.01948
hsa-miR-29a	1.02161
hsa-miR-99a	1.02202
hsa-miR-526c	1.02276
hsa-miR-24	1.02288
hsa-miR-302b	1.02352
hsa-miR-15a	1.02659
hsa-miR-30e-5p	1.02715
hsa-miR-372	1.0278
hsa-miR-504	1.02818
hsa-miR-17-3p	1.03191
hsa-miR-18b	1.0354
hsa-miR-101	1.03562
hsa-miR-103	1.03737
hsa-miR-216	1.03842
hsa-miR-671	1.03947
hsa-miR-33	1.03972
hsa-miR-425	1.04019
hsa-miR-324-5p	1.04328
hsa-miR-30a-5p	1.04476
hsa-miR-410	1.04552
hsa-miR-126*	1.04627
hsa-miR-519d	1.04814
hsa-miR-328	1.04899
hsa-miR-302a*	1.04904
hsa-miR-133a	1.05143
hsa-miR-199a*	1.05148
hsa-miR-186	1.05231
hsa-miR-195	1.05309
hsa-miR-496	1.05416
hsa-miR-526c	1.05529
hsa-miR-520e	1.05803
hsa-miR-412	1.06109
hsa-miR-30b	1.06241
hsa-miR-369-5p	1.06296
hsa-miR-330	1.06429
hsa-miR-518a	1.06636
hsa-miR-146b	1.0698
hsa-miR-494	1.07123
hsa-miR-486	1.07168
hsa-miR-432*	1.07437
hsa-miR-212	1.07442
hsa-miR-454-5p	1.07548
hsa-miR-526c	1.07659
hsa-miR-29c	1.07942
hsa-miR-200c	1.08108
hsa-miR-32	1.08221
hsa-miR-199a*	1.08738
hsa-miR-141	1.08773
hsa-miR-133a	1.09418
hsa-miR-200b	1.09513
hsa-miR-199b	1.09734
hsa-miR-222	1.09751
hsa-miR-520c	1.1038
hsa-miR-493-3p	1.10612
hsa-miR-668	1.10768
hsa-miR-200a*	1.11229
hsa-miR-18a	1.12056
hsa-miR-9	1.12268
hsa-miR-219	1.12623
hsa-miR-135b	1.1329
hsa-miR-518e	1.13887
hsa-miR-133b	1.14346
hsa-miR-9*	1.15158
hsa-miR-767-3p	1.15331
hsa-miR-369-3p	1.15873
hsa-miR-213	1.16029
hsa-miR-23a	1.16106
hsa-miR-487b	1.16327
hsa-miR-382	1.16977
hsa-miR-194	1.17058
hsa-miR-365	1.17718
hsa-miR-526c	1.18072
hsa-miR-101	1.18291
hsa-miR-9*	1.18393
hsa-miR-365	1.19192
hsa-miR-489	1.19259
hsa-miR-485-3p	1.1956
hsa-miR-519c	1.1986
hsa-miR-323	1.20456
hsa-miR-801	1.20627
hsa-miR-154*	1.20906
hsa-miR-9*	1.20913
hsa-miR-335	1.21067
hsa-miR-518c	1.2117
hsa-miR-182	1.21505
hsa-miR-497	1.22037
hsa-miR-519b	1.22711
hsa-miR-30c	1.22741
hsa-miR-802	1.22822
hsa-miR-381	1.23848
hsa-miR-514	1.24469
hsa-miR-509	1.24699
hsa-miR-99b	1.24913
hsa-miR-191	1.25071
hsa-miR-514	1.25675
hsa-miR-524	1.2588
hsa-miR-503	1.25954
hsa-miR-302a	1.26042
hsa-miR-384	1.26124
hsa-miR-768-3p	1.26207
hsa-miR-502	1.26413
hsa-miR-331	1.26594
hsa-miR-196a	1.26689
hsa-miR-422b	1.27828
hsa-miR-34c	1.28644
hsa-miR-520d*	1.29253
hsa-miR-518a	1.30132
hsa-miR-542-5p	1.32192
hsa-miR-196a	1.32677
hsa-miR-203	1.32987
hsa-miR-191*	1.34922
hsa-miR-516-3p	1.35347
hsa-miR-539	1.35361
hsa-miR-154	1.35749
hsa-miR-493	1.36558
hsa-miR-1	1.36812
hsa-miR-205	1.37371
hsa-miR-30d	1.38333
hsa-miR-198	1.39418
hsa-miR-1	1.40644
hsa-miR-25	1.41176
hsa-miR-521	1.4256
hsa-miR-194	1.42784
hsa-miR-142-5p	1.43108
hsa-miR-379	1.43309
hsa-miR-519a	1.43809
hsa-miR-802	1.4556
hsa-miR-376a*	1.46068
hsa-miR-30c	1.46297
hsa-miR-139	1.46759
hsa-miR-498	1.46919
hsa-miR-520b	1.46946
hsa-miR-526c	1.474
hsa-miR-367	1.4742
hsa-miR-519a	1.48249
hsa-miR-206	1.49038
hsa-miR-202*	1.53398
hsa-miR-409-5p	1.58915
hsa-miR-429	1.59701
hsa-miR-514	1.73792
hsa-miR-125a	1.74298
hsa-miR-495	1.76308
hsa-miR-452*	1.77492
hsa-miR-21	1.95249
hsa-miR-380-3p	2.01701
hsa-miR-125b	2.06893
hsa-miR-125b	2.28498

## Sheet: supplementary table 4_wnt
Data set from genome-wide high-throughput RNAi screening to modulators of WNT reporter gene activation. Published: Tang, W. et al. A genome-wide RNAi screen for Wnt/beta-catenin pathway components identifies unexpected roles for TCF transcription factors in cancer. Proc Natl Acad Sci.
Reagent ID (PlateWellID)	Gene Entrez ID	Gene Symbol	Z score
0001_A02	22848	AAK1	-2.12
0001_A03	9625	AATK	-1.57
0001_A04	25	ABL1	-0.96
0001_A05	27	ABL2	-1.24
0001_A06	10188	ACK1	0.44
0001_A07	90	ACVR1	-0.65
0001_A08	91	ACVR1B	-0.78
0001_A09	92	ACVR2	-1.65
0001_A10	93	ACVR2B	-1.93
0001_A11	94	ACVRL1	-2.29
0001_B02	8754	ADAM9	-0.15
0001_B03	57143	ADCK1	-0.09
0001_B04	90956	ADCK2	-0.9
0001_B05	79934	ADCK4	-1.15
0001_B06	203054	ADCK5	-1.62
0001_B07	132	ADK	-0.85
0001_B08	148	ADRA1A	-0.15
0001_B09	147	ADRA1B	0.84
0001_B10	154	ADRB2	-0.12
0001_B11	156	ADRBK1	-1.92
0001_C02	157	ADRBK2	-1.17
0001_C03	186	AGTR2	-1.18
0001_C04	203	AK1	-0.47
0001_C05	204	AK2	-0.2
0001_C06	205	AK3	-0.38
0001_C07	50808	AK3L1	-0.88
0001_C08	26289	AK5	-0.53
0001_C09	122481	AK7	-0.8
0001_C10	8165	AKAP1	-1.19
0001_C11	11215	AKAP11	0.84
0001_D02	11214	AKAP13	-0.57
0001_D03	10566	AKAP3	-0.37
0001_D04	8852	AKAP4	-0.01
0001_D05	9495	AKAP5	-1.48
0001_D06	9472	AKAP6	-0.42
0001_D07	9465	AKAP7	-0.46
0001_D08	10270	AKAP8	-1.02
0001_D09	207	AKT1	-1.76
0001_D10	208	AKT2	-2.32
0001_D11	10000	AKT3	-1.72
0001_E02	238	ALK	-1.59
0001_E03	130399	ACVR1C	0.18
0001_E04	55437	ALS2CR2	0.06
0001_E05	65061	ALS2CR7	-1.35
0001_E06	269	AMHR2	1.13
0001_E07	51378	ANGPT4	0.96
0001_E08	255239	ANKK1	0.62
0001_E09	54101	ANKRD3	-0.55
0001_E10	10290	APEG1	0.66
0001_E11	26060	APPL	0.07
0001_F02	369	ARAF1	-1.02
0001_F03	9891	ARK5	-0.39
0001_F04	10926	ASK	-0.35
0001_F05	83853	ASP	-0.56
0001_F06	472	ATM	-0.55
0001_F07	545	ATR	0.08
0001_F08	9212	AURKB	0.47
0001_F09	6795	AURKC	-1.3
0001_F10	552	AVPR1A	0.23
0001_F11	553	AVPR1B	-1.65
0001_G02	558	AXL	-0.83
0001_G03	566	AZU1	0.09
0001_G04	10295	BCKDK	-0.02
0001_G05	613	BCR	-0.08
0001_G06	624	BDKRB2	0.61
0001_G07	640	BLK	0.53
0001_G08	29760	BLNK	0.01
0001_G09	55589	BMP2K	-0.18
0001_G10	657	BMPR1A	2.02
0001_G11	658	BMPR1B	1.03
0001_H02	659	BMPR2	-0.27
0001_H03	660	BMX	-0.64
0001_H04	673	BRAF	-0.72
0001_H05	6046	BRD2	0.22
0001_H06	676	BRDT	-2.14
0001_H07	695	BTK	-0.93
0001_H08	699	BUB1	-0.7
0001_H09	701	BUB1B	-0.12
0001_H10	283629	C14ORF20	-0.39
0001_H11	112858	TP53RK	-1.26
0002_A02	57761	TRIB3	-1.49
0002_A03	221264	C6ORF199	-1.89
0002_A04	10842	C7ORF16	-1.62
0002_A05	10221	TRIB1	-1.08
0002_A06	64768	C9ORF12	-0.48
0002_A07	808	CALM3	-0.88
0002_A08	8536	CAMK1	-1.2
0002_A09	57118	CAMK1D	-0.46
0002_A10	57172	CAMK1G	-0.76
0002_A11	815	CAMK2A	-1.27
0002_B02	816	CAMK2B	-1.44
0002_B03	817	CAMK2D	-1.08
0002_B04	818	CAMK2G	-1.71
0002_B05	814	CAMK4	-0.97
0002_B06	84254	CAMKK1	-0.03
0002_B07	10645	CAMKK2	-1.46
0002_B08	29775	CARD10	-0.36
0002_B09	79092	CARD14	-0.93
0002_B10	51086	TNNI3K	0.33
0002_B11	23729	CARKL	-1.57
0002_C02	8573	CASK	0.72
0002_C03	6347	CCL2	0.11
0002_C04	6351	CCL4	-1.78
0002_C05	23552	CCRK	-0.43
0002_C06	916	CD3E	-0.56
0002_C07	920	CD4	-1.63
0002_C08	924	CD7	0
0002_C09	81602	CDADC1	0.06
0002_C10	983	CDC2	-1.39
0002_C11	984	CDC2L1	-0.39
0002_D02	985	CDC2L2	-0.51
0002_D03	8621	CDC2L5	-1.08
0002_D04	8476	CDC42BPA	-0.64
0002_D05	9578	CDC42BPB	-1.06
0002_D06	8317	CDC7	-0.33
0002_D07	8558	CDK10	0.55
0002_D08	23097	CDK11	-0.66
0002_D09	1017	CDK2	-0.92
0002_D10	1018	CDK3	-2.26
0002_D11	1019	CDK4	-1.69
0002_E02	1020	CDK5	-0.53
0002_E03	8851	CDK5R1	-1.07
0002_E04	8941	CDK5R2	0.45
0002_E05	51654	CDK5RAP1	0.38
0002_E06	80279	CDK5RAP3	-0.2
0002_E07	1021	CDK6	0.02
0002_E08	1022	CDK7	0.42
0002_E09	1024	CDK8	0.06
0002_E10	1025	CDK9	-0.08
0002_E11	8814	CDKL1	-0.29
0002_F02	8999	CDKL2	0.59
0002_F03	51265	CDKL3	-0.02
0002_F04	6792	CDKL5	0.06
0002_F05	1026	CDKN1A	0.16
0002_F06	1027	CDKN1B	-1.34
0002_F07	1028	CDKN1C	0.33
0002_F08	1030	CDKN2B	0.69
0002_F09	1031	CDKN2C	0.37
0002_F10	1032	CDKN2D	0.24
0002_F11	1033	CDKN3	-0.74
0002_G02	64781	CERK	-0.85
0002_G03	11069	RAPGEF4	-0.19
0002_G04	1111	CHEK1	0.05
0002_G05	11200	CHEK2	0.08
0002_G06	1119	CHKA	-1.16
0002_G07	1120	CHKB	-0.07
0002_G08	1128	CHRM1	0.05
0002_G09	1147	CHUK	-0.51
0002_G10	51550	CINP	0.14
0002_G11	11113	CIT	-0.49
0002_H02	1152	CKB	-1.4
0002_H03	1158	CKM	-1.74
0002_H04	1159	CKMT1	-2.05
0002_H05	1160	CKMT2	1.24
0002_H06	1163	CKS1B	-0.84
0002_H07	1164	CKS2	0.45
0002_H08	1195	CLK1	-1.78
0002_H09	1196	CLK2	0.39
0002_H10	1198	CLK3	0.67
0002_H11	57396	CLK4	-1.56
0003_A02	1263	PLK3	-0.78
0003_A03	10256	CNKSR1	-0.55
0003_A04	10087	COL4A3BP	-0.22
0003_A05	9276	COPB2	-2.55
0003_A06	51755	CRK7	0.04
0003_A07	1399	CRKL	-0.75
0003_A08	1436	CSF1R	-0.02
0003_A09	1445	CSK	-2.02
0003_A10	1452	CSNK1A1	-1.04
0003_A11	1453	CSNK1D	-1.88
0003_B02	1454	CSNK1E	-2.02
0003_B03	53944	CSNK1G1	-0.89
0003_B04	1455	CSNK1G2	0.11
0003_B05	1456	CSNK1G3	-1.52
0003_B06	1457	CSNK2A1	-0.79
0003_B07	1459	CSNK2A2	-1.48
0003_B08	1460	CSNK2B	-0.58
0003_B09	3627	CXCL10	-0.9
0003_B10	1612	DAPK1	-0.92
0003_B11	23604	DAPK2	-1.61
0003_C02	1613	DAPK3	-1.35
0003_C03	9201	DCAMKL1	-1.92
0003_C04	1633	DCK	0.11
0003_C05	780	DDR1	-0.53
0003_C06	4921	DDR2	-0.56
0003_C07	1606	DGKA	-0.06
0003_C08	1607	DGKB	-0.21
0003_C09	8527	DGKD	-0.38
0003_C10	8526	DGKE	-0.57
0003_C11	1608	DGKG	-1.41
0003_D02	9162	DGKI	-0.08
0003_D03	1609	DGKQ	-1.01
0003_D04	8525	DGKZ	-0.46
0003_D05	1716	DGUOK	-0.05
0003_D06	25989	DKFZP434C131	-1.13
0003_D07	285220	DKFZp434C1418	0.53
0003_D08	26007	DKFZP586B1621	-1.01
0003_D09	157285	DKFZP761P0423	0.07
0003_D10	55359	STYK1	-0.34
0003_D11	1739	DLG1	-1.18
0003_E02	1740	DLG2	-1.73
0003_E03	1741	DLG3	0.03
0003_E04	1742	DLG4	0.13
0003_E05	1760	DMPK	-0.94
0003_E06	5611	DNAJC3	1.06
0003_E07	1796	DOK1	0.43
0003_E08	1841	DTYMK	-1.69
0003_E09	1843	DUSP1	-0.22
0003_E10	11221	DUSP10	-0.95
0003_E11	1844	DUSP2	0.2
0003_F02	56940	DUSP22	-1.42
0003_F03	1846	DUSP4	-0.47
0003_F04	1847	DUSP5	0.65
0003_F05	1848	DUSP6	-0.42
0003_F06	1849	DUSP7	0.57
0003_F07	1850	DUSP8	1.25
0003_F08	1859	DYRK1A	-0.36
0003_F09	9149	DYRK1B	-0.77
0003_F10	8445	DYRK2	-0.01
0003_F11	8444	DYRK3	-0.68
0003_G02	8798	DYRK4	-0.13
0003_G03	1907	EDN2	-0.82
0003_G04	29904	EEF2K	-1.42
0003_G05	1956	EGFR	-0.7
0003_G06	9451	EIF2AK3	-1.11
0003_G07	27104	EIF2AK4	0.64
0003_G08	55500	EKI1	0.71
0003_G09	10411	RAPGEF3	0.76
0003_G10	2041	EPHA1	-0.99
0003_G11	1969	EPHA2	1.36
0003_H02	2042	EPHA3	-0.27
0003_H03	2043	EPHA4	-1.02
0003_H04	2044	EPHA5	-0.75
0003_H05	2045	EPHA7	-2.05
0003_H06	2046	EPHA8	-1.18
0003_H07	2047	EPHB1	0.3
0003_H08	2048	EPHB2	0.51
0003_H09	2049	EPHB3	-1.52
0003_H10	2050	EPHB4	-0.19
0003_H11	2051	EPHB6	-1.08
0004_A02	2064	ERBB2	-0.65
0004_A03	2065	ERBB3	0.48
0004_A04	2066	ERBB4	-0.26
0004_A05	225689	ERK8	-1.08
0004_A06	2081	ERN1	-0.59
0004_A07	2122	EVI1	-0.42
0004_A08	10922	FASTK	-1.2
0004_A09	2241	FER	-2.08
0004_A10	2242	FES	-0.54
0004_A11	2260	FGFR1	-0.9
0004_B02	2263	FGFR2	-0.59
0004_B03	2261	FGFR3	-0.39
0004_B04	2264	FGFR4	-1.15
0004_B05	2268	FGR	-1
0004_B06	55681	FLJ10074	-1.75
0004_B07	55224	FLJ10761	-0.94
0004_B08	55750	FLJ10842	-0.22
0004_B09	55312	RFK	-0.86
0004_B10	64799	FLJ12476	0.31
0004_B11	65220	FLJ13052	-1.3
0004_C02	54986	FLJ20574	-0.67
0004_C03	79896	THNSL1	-0.31
0004_C04	80122	FLJ23074	-0.01
0004_C05	79705	LRRK1	-0.31
0004_C06	84197	FLJ23356	-1.5
0004_C07	124923	FLJ25006	0.48
0004_C08	152110	FLJ32685	0.62
0004_C09	158067	C9ORF98	-1.36
0004_C10	197259	FLJ34389	-1.32
0004_C11	348825	FLJ35107	-1.43
0004_D02	2321	FLT1	-0.59
0004_D03	2322	FLT3	-1.49
0004_D04	2324	FLT4	0.32
0004_D05	64122	FN3K	-0.04
0004_D06	79672	FN3KRP	0.63
0004_D07	2475	FRAP1	-0.74
0004_D08	2395	FRDA	-0.37
0004_D09	2444	FRK	-1.11
0004_D10	197258	FUK	-1.04
0004_D11	2533	FYB	-0.58
0004_E02	2534	FYN	0.08
0004_E03	2580	GAK	-0.46
0004_E04	2584	GALK1	-1.64
0004_E05	2585	GALK2	-0.28
0004_E06	2596	GAP43	0.42
0004_E07	2645	GCK	0.23
0004_E08	2675	GFRA2	-0.59
0004_E09	2710	GK	-2.25
0004_E10	2712	GK2	-0.79
0004_E11	2764	GMFB	-0.18
0004_F02	9535	GMFG	-1.36
0004_F03	10020	GNE	0.07
0004_F04	2868	GRK4	-0.17
0004_F05	2869	GRK5	0.7
0004_F06	2870	GRK6	-1.61
0004_F07	131890	GRK7	-0.15
0004_F08	83903	GSG2	-1.26
0004_F09	2931	GSK3A	-0.57
0004_F10	2932	GSK3B	-1
0004_F11	2965	GTF2H1	1.46
0004_G02	2984	GUCY2C	-0.94
0004_G03	3000	GUCY2D	-0.08
0004_G04	2986	GUCY2F	0.27
0004_G05	2987	GUK1	0.35
0004_G06	26353	HSPB8	-0.89
0004_G07	115701	HAK	0.71
0004_G08	3055	HCK	3.03
0004_G09	204851	HIPK1	-2.05
0004_G10	28996	HIPK2	-1.61
0004_G11	10114	HIPK3	-1.91
0004_H02	147746	HIPK4	-0.96
0004_H03	3098	HK1	-1.75
0004_H04	3099	HK2	-0.77
0004_H05	3101	HK3	-0.88
0004_H06	27102	HRI	-0.17
0004_H07	55351	STK32B	1.43
0004_H08	55561	HSMDPKIN	-1.37
0004_H09	30811	HUNK	0.82
0004_H10	9270	ITGB1BP1	-0.03
0004_H11	84930	MASTL	0.22
0005_A02	22858	ICK	-0.19
0005_A03	3480	IGF1R	-1.98
0005_A04	9807	IHPK1	-1.08
0005_A05	51447	IHPK2	-0.84
0005_A06	117283	IHPK3	-0.28
0005_A07	8518	IKBKAP	-1.09
0005_A08	3551	IKBKB	-1.14
0005_A09	9641	IKBKE	-1.78
0005_A10	3558	IL2	-1.04
0005_A11	3611	ILK	0.67
0005_B02	80895	ILKAP	-1.16
0005_B03	253430	IMPK	-2.19
0005_B04	3643	INSR	-1.18
0005_B05	3645	INSRR	-1.97
0005_B06	3654	IRAK1	-0.75
0005_B07	3656	IRAK2	-1.13
0005_B08	11213	IRAK3	-1.8
0005_B09	3667	IRS1	0.07
0005_B10	3702	ITK	-1.51
0005_B11	3705	ITPK1	-1.04
0005_C02	3706	ITPKA	0.08
0005_C03	3707	ITPKB	-0.25
0005_C04	80271	ITPKC	0.01
0005_C05	3716	JAK1	-0.9
0005_C06	3717	JAK2	-0.47
0005_C07	3718	JAK3	-1.02
0005_C08	51347	JIK	-1.96
0005_C09	3791	KDR	-1.87
0005_C10	3795	KHK	-0.45
0005_C11	23043	TNIK	-0.81
0005_D02	23031	MAST3	-1.63
0005_D03	23387	KIAA0999	0.22
0005_D04	57551	KIAA1361	0.36
0005_D05	57574	KIAA1399	-1.95
0005_D06	57729	KIAA1639	0
0005_D07	85443	KIAA1765	-0.15
0005_D08	84451	KIAA1804	-1.16
0005_D09	84446	KIAA1811	0.74
0005_D10	114783	LMTK3	-2.1
0005_D11	23303	KIF13B	-1.39
0005_E02	127933	KIS	-1.43
0005_E03	3815	KIT	-0.53
0005_E04	22853	LMTK2	-0.38
0005_E05	283455	KSR2	-1.92
0005_E06	80216	LAK	0.24
0005_E07	9113	LATS1	-1.21
0005_E08	26524	LATS2	-1.59
0005_E09	3932	LCK	-1.99
0005_E10	3937	LCP2	-0.56
0005_E11	10611	LIM	-0.44
0005_F02	3984	LIMK1	-0.24
0005_F03	3985	LIMK2	0.56
0005_F04	115704	LOC115704	-0.25
0005_F05	149420	LOC149420	1.44
0005_F06	221823	PRPS1L1	-0.1
0005_F07	340371	LOC340371	-1.56
0005_F08	91807	LOC91807	-0.44
0005_F09	4058	LTK	0.8
0005_F10	92335	LYK5	-0.47
0005_F11	2534	LYN	1
0005_G02	4092	SMAD7	0.07
0005_G03	260425	MAGI-3	-0.45
0005_G04	4117	MAK	-0.17
0005_G05	10892	MALT1	0.96
0005_G06	5604	MAP2K1	0.18
0005_G07	8649	MAP2K1IP1	0.12
0005_G08	5605	MAP2K2	-0.63
0005_G09	5606	MAP2K3	-1.38
0005_G10	6416	MAP2K4	-0.34
0005_G11	5607	MAP2K5	0.56
0005_H02	5608	MAP2K6	1.2
0005_H03	5609	MAP2K7	-1.39
0005_H04	4214	MAP3K1	-0.82
0005_H05	4294	MAP3K10	0.14
0005_H06	4296	MAP3K11	-0.42
0005_H07	7786	MAP3K12	-1.44
0005_H08	9175	MAP3K13	-1.56
0005_H09	9020	MAP3K14	1.69
0005_H10	10746	MAP3K2	-1.15
0005_H11	4215	MAP3K3	0.82
0006_A02	4216	MAP3K4	-0.76
0006_A03	4217	MAP3K5	-1.43
0006_A04	9064	MAP3K6	-1.83
0006_A05	6885	MAP3K7	0.62
0006_A06	1326	MAP3K8	-1.19
0006_A07	4293	MAP3K9	-1.87
0006_A08	11184	MAP4K1	-1.95
0006_A09	5871	MAP4K2	-0.79
0006_A10	8491	MAP4K3	-1.45
0006_A11	9448	MAP4K4	-0.83
0006_B02	11183	MAP4K5	-1.11
0006_B03	5594	MAPK1	-0.81
0006_B04	5602	MAPK10	-0.48
0006_B05	5600	MAPK11	-0.26
0006_B06	6300	MAPK12	-0.58
0006_B07	5603	MAPK13	-0.81
0006_B08	1432	MAPK14	-0.22
0006_B09	5595	MAPK3	-1.26
0006_B10	5596	MAPK4	-1.56
0006_B11	5597	MAPK6	-1.85
0006_C02	5598	MAPK7	-2.07
0006_C03	5599	MAPK8	-1.46
0006_C04	9479	MAPK8IP1	-0.98
0006_C05	23542	MAPK8IP2	-1.55
0006_C06	23162	MAPK8IP3	-0.98
0006_C07	5601	MAPK9	0.02
0006_C08	9261	MAPKAPK2	-0.09
0006_C09	7867	MAPKAPK3	1.09
0006_C10	8550	MAPKAPK5	-1.22
0006_C11	4139	MARK1	-0.42
0006_D02	2011	MARK2	-1.52
0006_D03	4140	MARK3	0.06
0006_D04	57787	MARK4	-0.23
0006_D05	23139	MAST2	-1.74
0006_D06	4145	MATK	-1.36
0006_D07	51562	MBIP	-0.34
0006_D08	9833	MELK	2
0006_D09	10461	MERTK	-1.3
0006_D10	4233	MET	-1.6
0006_D11	93627	MGC16169	-0.37
0006_E02	202374	STK32A	-0.2
0006_E03	206426	MGC26597	-1.7
0006_E04	122011	CSNK1A1L	-1.16
0006_E05	167359	MGC42105	-0.17
0006_E06	169436	C9ORF96	-0.73
0006_E07	166614	MGC45428	-1.21
0006_E08	138429	PIP5KL1	-0.21
0006_E09	83931	MGC4796	-0.37
0006_E10	80724	MGC5601	0.98
0006_E11	79012	MGC8407	0.76
0006_F02	57538	MIDORI	-1.14
0006_F03	50488	MINK	-0.64
0006_F04	8569	MKNK1	0.39
0006_F05	2872	MKNK2	-1.07
0006_F06	4342	MOS	-0.45
0006_F07	4354	MPP1	-0.9
0006_F08	4355	MPP2	1.9
0006_F09	4356	MPP3	3.25
0006_F10	9019	MPZL1	-0.19
0006_F11	9902	MRC2	-1.18
0006_G02	4486	MST1R	-0.67
0006_G03	51765	MST4	-0.66
0006_G04	4593	MUSK	-0.43
0006_G05	4597	MVD	-0.09
0006_G06	4598	MVK	0.38
0006_G07	4638	MYLK	-1.43
0006_G08	85366	MYLK2	0.3
0006_G09	53904	MYO3A	-0.4
0006_G10	140469	MYO3B	0.35
0006_G11	55577	NAGK	-0.02
0006_H02	26960	NBEA	0.13
0006_H03	80347	COASY	-2
0006_H04	4750	NEK1	-1.73
0006_H05	79858	NEK11	-1.21
0006_H06	4751	NEK2	-1.13
0006_H07	4752	NEK3	-0.97
0006_H08	6787	NEK4	-1.29
0006_H09	10783	NEK6	-1.07
0006_H10	140609	NEK7	-0.71
0006_H11	284086	NEK8	3.48
0007_A02	91754	NEK9	-0.72
0007_A03	51701	NLK	-2
0007_A04	4830	NME1	-1.15
0007_A05	4831	NME2	-1.01
0007_A06	4832	NME3	-0.39
0007_A07	4833	NME4	-1.24
0007_A08	8382	NME5	-1.32
0007_A09	10201	NME6	-1.16
0007_A10	29922	NME7	-0.46
0007_A11	4881	NPR1	-0.52
0007_B02	4882	NPR2	0.35
0007_B03	29959	NRBP	0.12
0007_B04	10718	NRG3	-1.5
0007_B05	4914	NTRK1	0.62
0007_B06	4915	NTRK2	-0.89
0007_B07	4916	NTRK3	-0.58
0007_B08	89882	NYD-SP25	-0.97
0007_B09	9943	OSR1	-0.6
0007_B10	55197	P15RS	-0.06
0007_B11	57147	PACE-1	-0.03
0007_C02	29993	PACSIN1	-1.05
0007_C03	55824	PAG	-0.83
0007_C04	5058	PAK1	-0.34
0007_C05	5062	PAK2	-0.91
0007_C06	5063	PAK3	-1.87
0007_C07	10298	PAK4	-1.34
0007_C08	56924	PAK6	-1.65
0007_C09	57144	PAK7	-1.08
0007_C10	53354	PANK1	-1.52
0007_C11	79646	PANK3	-1.23
0007_D02	55229	PANK4	0.02
0007_D03	9061	PAPSS1	1.39
0007_D04	9060	PAPSS2	-0.31
0007_D05	23178	PASK	-0.78
0007_D06	5105	PCK1	-2.53
0007_D07	5106	PCK2	-1.23
0007_D08	5127	PCTK1	-1.55
0007_D09	5128	PCTK2	-0.61
0007_D10	5129	PCTK3	-1.24
0007_D11	5156	PDGFRA	-0.37
0007_E02	5159	PDGFRB	-1.69
0007_E03	5163	PDK1	-0.67
0007_E04	5164	PDK2	1.39
0007_E05	5165	PDK3	1.3
0007_E06	5166	PDK4	-2.32
0007_E07	5170	PDPK1	0.21
0007_E08	5207	PFKFB1	-0.05
0007_E09	5208	PFKFB2	1.45
0007_E10	5209	PFKFB3	-0.12
0007_E11	5210	PFKFB4	0.19
0007_F02	5211	PFKL	-0.11
0007_F03	5213	PFKM	1.81
0007_F04	5214	PFKP	-0.44
0007_F05	5218	PFTK1	-1.35
0007_F06	5230	PGK1	-1.24
0007_F07	5232	PGK2	0.36
0007_F08	5255	PHKA1	-0.2
0007_F09	5256	PHKA2	-1.49
0007_F10	5260	PHKG1	-0.03
0007_F11	5261	PHKG2	-0.06
0007_G02	55300	PI4K2B	-0.6
0007_G03	55361	PI4KII	-0.01
0007_G04	5286	PIK3C2A	0.04
0007_G05	5287	PIK3C2B	-1.3
0007_G06	5288	PIK3C2G	-2.08
0007_G07	5290	PIK3CA	-1.09
0007_G08	5291	PIK3CB	-0.73
0007_G09	5294	PIK3CG	0.58
0007_G10	5295	PIK3R1	-1.09
0007_G11	5296	PIK3R2	-0.17
0007_H02	8503	PIK3R3	-1.41
0007_H03	30849	PIK3R4	1.05
0007_H04	5297	PIK4CA	-1.65
0007_H05	5298	PIK4CB	-1.31
0007_H06	5292	PIM1	0.53
0007_H07	11040	PIM2	-0.84
0007_H08	65018	PINK1	0.21
0007_H09	8394	PIP5K1A	-0.59
0007_H10	5305	PIP5K2A	0.44
0007_H11	8396	PIP5K2B	-1.17
0008_A02	79837	PIP5K2C	-0.92
0008_A03	83394	PITPNM3	0.06
0008_A04	282974	STK32C	-1.89
0008_A05	5569	PKIA	-1.03
0008_A06	5570	PKIB	-0.18
0008_A07	5313	PKLR	-1.36
0008_A08	5315	PKM2	-0.65
0008_A09	9088	PKMYT1	-1.44
0008_A10	29941	PKN3	-1.3
0008_A11	5347	PLK1	-0.63
0008_B02	5394	EXOSC10	-0.34
0008_B03	10654	PMVK	-0.94
0008_B04	11284	PNKP	0.63
0008_B05	84152	PPP1R1B	-0.65
0008_B06	5515	PPP2CA	-0.66
0008_B07	5516	PPP2CB	-0.14
0008_B08	5531	PPP4C	-1.4
0008_B09	5562	PRKAA1	-0.97
0008_B10	5563	PRKAA2	-1.64
0008_B11	5566	PRKACA	-0.14
0008_C02	5567	PRKACB	-1.43
0008_C03	5568	PRKACG	-1.18
0008_C04	5571	PRKAG1	-0.74
0008_C05	53632	PRKAG3	-0.77
0008_C06	5573	PRKAR1A	-2.26
0008_C07	5576	PRKAR2A	0.19
0008_C08	5577	PRKAR2B	-1.47
0008_C09	5578	PRKCA	-0.22
0008_C10	9463	PRKCABP	-0.84
0008_C11	5580	PRKCD	-1.25
0008_D02	5581	PRKCE	1.56
0008_D03	5582	PRKCG	-1.13
0008_D04	5583	PRKCH	-1.49
0008_D05	5584	PRKCI	-0.42
0008_D06	5585	PRKCL1	-0.21
0008_D07	5586	PRKCL2	-1
0008_D08	5587	PRKCM	-0.95
0008_D09	23683	PRKCN	-1.83
0008_D10	5588	PRKCQ	-1.68
0008_D11	5589	PRKCSH	-0.08
0008_E02	5590	PRKCZ	-0.64
0008_E03	25865	PRKD2	-0.57
0008_E04	5591	PRKDC	-0.69
0008_E05	5592	PRKG1	0.56
0008_E06	5593	PRKG2	1.74
0008_E07	5610	PRKR	-1.83
0008_E08	8575	PRKRA	-0.7
0008_E09	65125	PRKWNK1	-0.82
0008_E10	65268	PRKWNK2	-0.31
0008_E11	65267	PRKWNK3	-2.03
0008_F02	65266	PRKWNK4	-0.12
0008_F03	5613	PRKX	-0.63
0008_F04	5616	PRKY	1.29
0008_F05	8899	PRPF4B	-0.21
0008_F06	5631	PRPS1	0.03
0008_F07	5634	PRPS2	-0.03
0008_F08	5635	PRPSAP1	0.58
0008_F09	5636	PRPSAP2	0.01
0008_F10	9344	TAO1	-0.61
0008_F11	5681	PSKH1	-0.79
0008_G02	85481	PSKH2	-0.52
0008_G03	5747	PTK2	-0.51
0008_G04	2185	PTK2B	0.12
0008_G05	5753	PTK6	-1.07
0008_G06	5754	PTK7	-0.98
0008_G07	5756	PTK9	1.34
0008_G08	11344	PTK9L	-0.47
0008_G09	84867	PTPN5	2.33
0008_G10	5793	PTPRG	0.11
0008_G11	5795	PTPRJ	-0.51
0008_H02	5801	PTPRR	-0.28
0008_H03	11122	PTPRT	0.33
0008_H04	54899	PXK	0.41
0008_H05	5832	PYCS	-1.75
0008_H06	5879	RAC1	0.34
0008_H07	5894	RAF1	-0.65
0008_H08	5891	RAGE	-2.13
0008_H09	5924	RASGRF2	-1.88
0008_H10	8566	PDXK	-0.16
0008_H11	5579	PRKCB1	-0.16
0009_A02	64080	RBKS	-1.05
0009_A03	5979	RET	-2.08
0009_A04	5987	RFP	-0.7
0009_A05	6011	GRK1	-0.51
0009_A06	83732	RIOK1	-0.84
0009_A07	8780	RIOK3	-0.13
0009_A08	8737	RIPK1	-0.39
0009_A09	8767	RIPK2	-1.51
0009_A10	11035	RIPK3	-1.46
0009_A11	6041	RNASEL	-1.95
0009_B02	6093	ROCK1	-0.72
0009_B03	9475	ROCK2	0.62
0009_B04	4919	ROR1	0.66
0009_B05	4920	ROR2	0.04
0009_B06	6098	ROS1	-1.24
0009_B07	6102	RP2	-1.26
0009_B08	6195	RPS6KA1	-1.34
0009_B09	6196	RPS6KA2	-0.99
0009_B10	6197	RPS6KA3	-1.28
0009_B11	8986	RPS6KA4	-1.15
0009_C02	9252	RPS6KA5	-0.96
0009_C03	27330	RPS6KA6	-1.7
0009_C04	6198	RPS6KB1	-0.52
0009_C05	6199	RPS6KB2	-0.7
0009_C06	26750	RPS6KC1	-0.39
0009_C07	83694	RPS6KL1	-0.29
0009_C08	6259	RYK	-0.69
0009_C09	22983	SAST	-0.55
0009_C10	8631	SCAP1	-0.71
0009_C11	57410	SCYL1	-1.95
0009_D02	22929	SEPHS1	-0.69
0009_D03	6446	SGK	-1.49
0009_D04	10110	SGK2	-1.58
0009_D05	23678	SGKL	0.58
0009_D06	6464	SHC1	-0.49
0009_D07	23235	SIK2	-0.24
0009_D08	9748	SLK	-0.73
0009_D09	23049	SMG1	-0.72
0009_D10	81788	SNARK	-0.64
0009_D11	150094	SNF1LK	-1.76
0009_E02	10769	PLK2	0.19
0009_E03	54861	SNRK	-1.81
0009_E04	8651	SOCS1	-0.92
0009_E05	9655	SOCS5	-1.89
0009_E06	53340	SPA17	-1.01
0009_E07	56990	SPEC2	-1
0009_E08	8877	SPHK1	-1.94
0009_E09	56848	SPHK2	0.14
0009_E10	22928	SEPHS2	-1.29
0009_E11	8878	SQSTM1	-1.16
0009_F02	6714	SRC	-0.81
0009_F03	6725	SRMS	0.17
0009_F04	6732	SRPK1	0.03
0009_F05	6733	SRPK2	-1.07
0009_F06	10006	ABI1	-0.04
0009_F07	83983	SSTK	0.3
0009_F08	6793	STK10	-1.85
0009_F09	6794	STK11	-0.22
0009_F10	8576	STK16	-0.47
0009_F11	9263	STK17A	-0.95
0009_G02	9262	STK17B	-0.91
0009_G03	10733	PLK4	0.93
0009_G04	8859	STK19	-0.58
0009_G05	23617	STK22B	1.21
0009_G06	81629	STK22C	-0.22
0009_G07	83942	STK22D	-0.45
0009_G08	26576	STK23	1.37
0009_G09	8428	STK24	0.83
0009_G10	10494	STK25	1.47
0009_G11	9024	STK29	-0.99
0009_H02	6788	STK3	0.95
0009_H03	56164	STK31	-0.41
0009_H04	65975	STK33	-0.95
0009_H05	140901	STK35	-0.39
0009_H06	27148	STK36	0.36
0009_H07	11329	STK38	-0.12
0009_H08	23012	STK38L	-1.14
0009_H09	27347	STK39	-0.51
0009_H10	6789	STK4	-0.98
0009_H11	6790	STK6	-0.38
0010_A02	6850	SYK	-0.52
0010_A03	6872	TAF1	-1.77
0010_A04	138474	TAF1L	-1.3
0010_A05	9344	TAO1	-2.03
0010_A06	29110	TBK1	-0.98
0010_A07	7006	TEC	-1.21
0010_A08	7010	TEK	-1.54
0010_A09	7016	TESK1	-0.79
0010_A10	10420	TESK2	-1.23
0010_A11	56155	TEX14	-1.88
0010_B02	7046	TGFBR1	-2.16
0010_B03	7048	TGFBR2	-0.72
0010_B04	7075	TIE	-0.41
0010_B05	9414	TJP2	-0.73
0010_B06	7083	TK1	-0.48
0010_B07	7084	TK2	-1.8
0010_B08	9874	TLK1	-0.27
0010_B09	11011	TLK2	-0.96
0010_B10	7096	TLR1	-2.11
0010_B11	7098	TLR3	-1.56
0010_C02	7099	TLR4	-0.76
0010_C03	10333	TLR6	-0.44
0010_C04	55872	TOPK	-0.7
0010_C05	27010	TPK1	0.53
0010_C06	11139	TRAD	-0.26
0010_C07	28951	TRIB2	-1.27
0010_C08	50852	TRIM	-1.01
0010_C09	7204	TRIO	-2.04
0010_C10	140803	TRPM6	-0.94
0010_C11	54822	TRPM7	-0.58
0010_D02	84630	TTBK1	-1.47
0010_D03	146057	TTBK2	-1.93
0010_D04	7272	TTK	-0.94
0010_D05	7273	TTN	0.79
0010_D06	7294	TXK	1.05
0010_D07	51314	TXNDC3	-1.91
0010_D08	7297	TYK2	-2.43
0010_D09	7301	TYRO3	-0.96
0010_D10	83549	UCK1	-1.46
0010_D11	7360	UGP2	-1.27
0010_E02	8408	ULK1	-1.73
0010_E03	9706	ULK2	-0.62
0010_E04	51727	UMP-CMPK	-0.55
0010_E05	7371	UMPK	-0.81
0010_E06	54963	URKL1	-1.3
0010_E07	7443	VRK1	-1.61
0010_E08	7444	VRK2	-0.85
0010_E09	51231	VRK3	-1.79
0010_E10	7465	WEE1	-1.58
0010_E11	11197	WIF1	-1.75
0010_F02	9942	XYLB	-1.74
0010_F03	7525	YES1	-0.42
0010_F04	7533	YWHAH	1.21
0010_F05	10971	YWHAQ	-0.59
0010_F06	51776	ZAK	-2.26
0010_F07	7535	ZAP70	-0.88
0010_F08	8797	TNFRSF10A	-1.46
0010_F09	8711	TNK1	-0.75
0010_F10	60385	TSKS	-2.56
0011_A02	117	ADCYAP1R1	-0.79
0011_A03	11318	ADMR	-1.25
0011_A04	134	ADORA1	-1.38
0011_A05	135	ADORA2A	-1.59
0011_A06	136	ADORA2B	-1.42
0011_A07	140	ADORA3	-1.52
0011_A08	148	ADRA1A	-1.32
0011_A09	147	ADRA1B	-0.57
0011_A10	146	ADRA1D	-0.94
0011_A11	150	ADRA2A	-1.41
0011_B02	151	ADRA2B	-0.78
0011_B03	152	ADRA2C	-1.33
0011_B04	153	ADRB1	-1.08
0011_B05	154	ADRB2	-1.61
0011_B06	155	ADRB3	-1.14
0011_B07	156	ADRBK1	-2.09
0011_B08	157	ADRBK2	-1.42
0011_B09	185	AGTR1	-1.31
0011_B10	186	AGTR2	-1.18
0011_B11	187	AGTRL1	-0.84
0011_C02	207	AKT1	-1.39
0011_C03	403	ARL3	-0.01
0011_C04	408	ARRB1	-0.46
0011_C05	552	AVPR1A	-0.26
0011_C06	553	AVPR1B	-1.33
0011_C07	554	AVPR2	-1.45
0011_C08	575	BAI1	-1.17
0011_C09	576	BAI2	-0.21
0011_C10	577	BAI3	-0.66
0011_C11	623	BDKRB1	-0.06
0011_D02	624	BDKRB2	-0.79
0011_D03	643	BLR1	-1.72
0011_D04	680	BRS3	-1.54
0011_D05	8834	C17ORF35	1.09
0011_D06	718	C3	-0.21
0011_D07	719	C3AR1	-1.04
0011_D08	727	C5	0.06
0011_D09	728	C5R1	-1.58
0011_D10	64111	C7ORF9	-0.79
0011_D11	796	CALCA	-1.05
0011_E02	799	CALCR	-0.39
0011_E03	10203	CALCRL	-0.3
0011_E04	801	CALM1	0.74
0011_E05	846	CASR	0.65
0011_E06	1238	CCBP2	-1.09
0011_E07	6361	CCL17	-1.93
0011_E08	6347	CCL2	0.56
0011_E09	6368	CCL23	-0.27
0011_E10	6370	CCL25	0.12
0011_E11	6348	CCL3	1.16
0011_F02	1230	CCR1	-0.55
0011_F03	1231	CCR2	-0.58
0011_F04	1232	CCR3	-0.01
0011_F05	1233	CCR4	0.71
0011_F06	1234	CCR5	2.06
0011_F07	1235	CCR6	-1.57
0011_F08	1236	CCR7	-0.58
0011_F09	1237	CCR8	-0.68
0011_F10	10803	CCR9	-0.36
0011_F11	51554	CCRL1	0.07
0011_G02	9034	CCRL2	-1.53
0011_G03	916	CD3E	-0.21
0011_G04	976	CD97	-0.02
0011_G05	9620	CELSR1	-0.37
0011_G06	1952	CELSR2	1.74
0011_G07	1951	CELSR3	-0.5
0011_G08	8208	CHAF1B	-0.79
0011_G09	1129	CHRM2	-0.81
0011_G10	1131	CHRM3	-1.39
0011_G11	1240	CMKLR1	-0.35
0011_H02	1268	CNR1	1
0011_H03	1269	CNR2	0.05
0011_H04	1394	CRHR1	-1.05
0011_H05	1395	CRHR2	1.57
0011_H06	1407	CRY1	2.51
0011_H07	1524	CX3CR1	1.03
0011_H08	2919	CXCL1	-0.83
0011_H09	6387	CXCL12	-1.65
0011_H10	2920	CXCL2	0.39
0011_H11	2921	CXCL3	0.24
0012_A02	4283	CXCL9	-0.22
0012_A03	2833	CXCR3	-1.51
0012_A04	7852	CXCR4	-0.81
0012_A05	10663	CXCR6	-0.65
0012_A06	10800	CYSLTR1	-2.05
0012_A07	57105	CYSLTR2	-0.67
0012_A08	1673	DEFB4	-0.19
0012_A09	1812	DRD1	-1.47
0012_A10	1816	DRD5	-0.96
0012_A11	1880	EBI2	-1.6
0012_B02	9718	ECE2	-1.56
0012_B03	1901	EDG1	0.51
0012_B04	1902	EDG2	0.81
0012_B05	1903	EDG3	-0.52
0012_B06	9170	EDG4	-1.28
0012_B07	9294	EDG5	-0.48
0012_B08	8698	EDG6	-0.56
0012_B09	23566	EDG7	-0.45
0012_B10	53637	EDG8	-1.36
0012_B11	1909	EDNRA	-1.74
0012_C02	1910	EDNRB	-0.58
0012_C03	6785	ELOVL4	-0.56
0012_C04	64123	ELTD1	-0.93
0012_C05	2015	EMR1	-1.42
0012_C06	84658	EMR3	-1.78
0012_C07	9283	GPR37L1	-0.08
0012_C08	2149	F2R	-1.53
0012_C09	2150	F2RL1	-0.36
0012_C10	2151	F2RL2	-1.28
0012_C11	9002	F2RL3	-1.29
0012_D02	84636	FKSG79	0.74
0012_D03	83954	FKSG83	0.15
0012_D04	55065	FLJ10060	-0.46
0012_D05	54475	FLJ10458	1.04
0012_D06	79581	FLJ11856	0.27
0012_D07	54974	ICF45	-0.59
0012_D08	219445	FLJ31393	-0.86
0012_D09	151556	GPR155	-1.53
0012_D10	2357	FPR1	-1.45
0012_D11	2358	FPRL1	-1.45
0012_E02	2359	FPRL2	-0.38
0012_E03	2492	FSHR	-1.76
0012_E04	2532	FY	0.39
0012_E05	8321	FZD1	1.31
0012_E06	11211	FZD10	-0.34
0012_E07	2535	FZD2	-1.64
0012_E08	7976	FZD3	-1.88
0012_E09	8322	FZD4	0.25
0012_E10	7855	FZD5	-0.16
0012_E11	8323	FZD6	-1.71
0012_F02	8324	FZD7	-0.33
0012_F03	8325	FZD8	1.08
0012_F04	8326	FZD9	0.07
0012_F05	2550	GABBR1	-0.61
0012_F06	8811	GALR2	-0.36
0012_F07	2641	GCG	-0.05
0012_F08	2642	GCGR	0.05
0012_F09	2692	GHRHR	0.33
0012_F10	2693	GHSR	0.03
0012_F11	2696	GIPR	-0.54
0012_G02	28964	GIT1	-0.14
0012_G03	9815	GIT2	0.16
0012_G04	2740	GLP1R	-0.09
0012_G05	9340	GLP2R	-0.4
0012_G06	10672	GNA13	-0.22
0012_G07	9630	GNA14	-0.63
0012_G08	2769	GNA15	-1.33
0012_G09	2770	GNAI1	0.83
0012_G10	2773	GNAI3	-1.53
0012_G11	2775	GNAO1	-1.36
0012_H02	2776	GNAQ	-0.92
0012_H03	2778	GNAS	-0.98
0012_H04	2779	GNAT1	-0.8
0012_H05	2780	GNAT2	0.98
0012_H06	2781	GNAZ	0.42
0012_H07	2782	GNB1	0.48
0012_H08	2784	GNB3	-1.25
0012_H09	59345	GNB4	-0.97
0012_H10	2791	GNG11	-1.92
0012_H11	55970	GNG12	-1.02
0013_A02	2785	GNG3	0.46
0013_A03	2786	GNG4	-0.49
0013_A04	2787	GNG5	-1.24
0013_A05	2788	GNG7	-0.41
0013_A06	2798	GNRHR	0.52
0013_A07	114814	GNRHR2	-1.45
0013_A08	151306	GPBAR1	-1.33
0013_A09	139760	GPR119	-0.71
0013_A10	11245	GPR	-0.71
0013_A11	2825	GPR1	-1.41
0013_B02	2834	GPR10	-0.04
0013_B03	339403	GPR100	-0.52
0013_B04	83550	GPR101	-0.98
0013_B05	83551	TRAR5	-0.14
0013_B06	9934	GPR105	-0.87
0013_B07	266977	GPR110	-0.54
0013_B08	222611	GPR111	-0.84
0013_B09	139378	GPR112	0.71
0013_B10	165082	GPR113	-0.84
0013_B11	221393	GPR115	-1.45
0013_C02	221395	GPR116	1.17
0013_C03	139760	GPR119	-1.49
0013_C04	2835	GPR12	-0.31
0013_C05	84435	GPR123	-0.66
0013_C06	25960	GPR124	-1.04
0013_C07	57211	GPR126	-0.15
0013_C08	84873	GPR128	-1.12
0013_C09	29933	GPR132	-0.16
0013_C10	221391	OPN5	-1.18
0013_C11	2837	GPR14	-1.49
0013_D02	353345	GPR141	-1.25
0013_D03	4935	GPR143	-0.87
0013_D04	84539	GPR145	-1.15
0013_D05	115330	GPR146	-0.22
0013_D06	2838	GPR15	-1.4
0013_D07	165829	GPR156	0.55
0013_D08	80045	GPR157	0.62
0013_D09	26996	GPR160	0.6
0013_D10	23432	GPR161	0.42
0013_D11	2840	GPR17	-1.07
0013_E02	2841	GPR18	-0.16
0013_E03	2842	GPR19	-0.5
0013_E04	2826	GPR2	-1.56
0013_E05	2843	GPR20	2.47
0013_E06	2844	GPR21	-0.12
0013_E07	2845	GPR22	0.19
0013_E08	2846	GPR23	-0.23
0013_E09	2847	GPR24	-1.71
0013_E10	2848	GPR25	0.45
0013_E11	2849	GPR26	-1.06
0013_F02	2850	GPR27	-0.91
0013_F03	2827	GPR3	-1.95
0013_F04	2852	GPR30	-0.79
0013_F05	2853	GPR31	-2.07
0013_F06	2854	GPR32	-1.26
0013_F07	2857	GPR34	-0.04
0013_F08	2859	GPR35	-0.37
0013_F09	2861	GPR37	-1.61
0013_F10	2862	MLNR	-0.8
0013_F11	2863	GPR39	-1.31
0013_G02	2828	GPR4	-1.88
0013_G03	2864	GPR40	-0.16
0013_G04	2865	GPR41	-1.31
0013_G05	2866	GPR42	-1.06
0013_G06	2867	GPR43	-1.6
0013_G07	11251	GPR44	-0.91
0013_G08	11250	GPR45	-0.99
0013_G09	55366	GPR48	-0.27
0013_G10	8549	GPR49	-2
0013_G11	9248	GPR50	-1.95
0013_H02	9568	GPR51	-0.17
0013_H03	9293	GPR52	-0.04
0013_H04	84634	GPR54	1.44
0013_H05	9290	GPR55	-0.95
0013_H06	9289	GPR56	-0.81
0013_H07	9287	GPR58	-1.34
0013_H08	2830	GPR6	0.77
0013_H09	83873	GPR61	-0.26
0013_H10	118442	GPR62	-1.13
0013_H11	81491	GPR63	-1.79
0014_A02	10149	GPR64	-1.75
0014_A03	8477	GPR65	-0.88
0014_A04	10316	NMUR1	-1.22
0014_A05	8111	GPR68	-1.03
0014_A06	2831	GPR7	-0.96
0014_A07	10888	GPR83	-1.26
0014_A08	10887	GPR73	-1.59
0014_A09	128674	GPR73L1	-0.97
0014_A10	10886	GPR74	-0.92
0014_A11	10936	GPR75	-1.22
0014_B02	27202	GPR77	1.52
0014_B03	27201	GPR78	-1.33
0014_B04	2832	GPR8	0.37
0014_B05	27199	GPR80	-0.92
0014_B06	27198	GPR81	-1.96
0014_B07	27197	GPR82	-0.29
0014_B08	53831	GPR84	-0.33
0014_B09	54329	GPR85	-1.05
0014_B10	53829	GPR86	-1.78
0014_B11	53836	GPR87	-1.01
0014_C02	54112	GPR88	-1.3
0014_C03	56670	GPR91	-0.56
0014_C04	57121	GPR92	-0.52
0014_C05	222487	GPR97	0.37
0014_C06	51704	GPRC5B	0.42
0014_C07	55890	GPRC5C	-0.85
0014_C08	55507	GPRC5D	-0.75
0014_C09	222545	GPRC6A	0.3
0014_C10	2868	GRK4	-0.94
0014_C11	2869	GRK5	-2.11
0014_D02	2870	GRK6	-0.04
0014_D03	131890	GRK7	-0.63
0014_D04	27239	GRCA	-1.5
0014_D05	122042	LGR8	-0.98
0014_D06	2911	GRM1	-0.62
0014_D07	2912	GRM2	-0.93
0014_D08	2913	GRM3	-0.62
0014_D09	2914	GRM4	-0.67
0014_D10	2915	GRM5	0.97
0014_D11	2916	GRM6	-2.06
0014_E02	2917	GRM7	-1.12
0014_E03	2918	GRM8	-0.1
0014_E04	2925	GRPR	0.08
0014_E05	29909	H963	0.1
0014_E06	8843	GPR109B	0.14
0014_E07	338442	GPR109A	-0.68
0014_E08	3269	HRH1	-0.15
0014_E09	3274	HRH2	-0.18
0014_E10	11255	HRH3	-0.68
0014_E11	59340	HRH4	0.53
0014_F02	3350	HTR1A	-0.2
0014_F03	3351	HTR1B	-0.22
0014_F04	3352	HTR1D	1.08
0014_F05	3354	HTR1E	-1.58
0014_F06	3355	HTR1F	-0.34
0014_F07	3356	HTR2A	-1.55
0014_F08	3358	HTR2C	1.09
0014_F09	3359	HTR3A	-0.19
0014_F10	9177	HTR3B	-0.6
0014_F11	3360	HTR4	-0.36
0014_G02	3361	HTR5A	-0.92
0014_G03	3362	HTR6	-0.7
0014_G04	3363	HTR7	-0.36
0014_G05	3576	IL8	-0.46
0014_G06	3577	IL8RA	-1.47
0014_G07	3579	IL8RB	-0.88
0014_G08	120066	OR5P3	-1.42
0014_G09	120065	OR5P2	-0.92
0014_G10	144124	OR10A5	-0.05
0014_G11	3760	KCNJ3	-1
0014_H02	3762	KCNJ5	-0.89
0014_H03	3763	KCNJ6	-0.98
0014_H04	3765	KCNJ9	-1.33
0014_H05	10314	LANCL1	-1.07
0014_H06	29899	GPSM2	-0.85
0014_H07	59350	LGR7	0
0014_H08	3973	LHCGR	-0.43
0014_H09	115131	LOC115131	-0.45
0014_H10	22859	LPHN1	-0.14
0014_H11	5168	ENPP2	0.02
0015_A02	23266	LPHN2	-1.21
0015_A03	23284	LPHN3	-1.09
0015_A04	1241	LTB4R	-1.32
0015_A05	56413	LTB4R2	-0.18
0015_A06	4142	MAS1	-1.02
0015_A07	116511	MAS1L	-1.26
0015_A08	84059	MASS1	-1.45
0015_A09	23344	MBC2	-0.98
0015_A10	4157	MC1R	-1.82
0015_A11	4158	MC2R	-1.2
0015_B02	4159	MC3R	-0.69
0015_B03	4160	MC4R	0.04
0015_B04	4161	MC5R	-0.8
0015_B05	143503	MGC24137	-0.56
0015_B06	256710	MGC26856	-0.39
0015_B07	284521	MGC40047	-0.98
0015_B08	4295	MLN	-1.39
0015_B09	219928	MRGPRF	-1.42
0015_B10	259249	MRGX1	-1.18
0015_B11	117194	MRGX2	-1
0015_C02	117195	MRGX3	-0.95
0015_C03	117196	MRGX4	-0.51
0015_C04	2206	MS4A2	0.92
0015_C05	4543	MTNR1A	-2.08
0015_C06	4544	MTNR1B	0.92
0015_C07	4829	NMBR	-0.29
0015_C08	56923	NMUR2	-0.32
0015_C09	4881	NPR1	-0.47
0015_C10	4882	NPR2	-0.41
0015_C11	4883	NPR3	-0.66
0015_D02	4852	NPY	-0.94
0015_D03	4886	NPY1R	0.2
0015_D04	4887	NPY2R	0.5
0015_D05	4889	NPY5R	-0.51
0015_D06	4923	NTSR1	-0.1
0015_D07	23620	NTSR2	-1.93
0015_D08	5956	OPN1LW	-1.67
0015_D09	2652	OPN1MW	-1.23
0015_D10	611	OPN1SW	-2.57
0015_D11	23596	OPN3	-0.37
0015_E02	94233	OPN4	0.33
0015_E03	4985	OPRD1	-0.91
0015_E04	4986	OPRK1	-0.94
0015_E05	4987	OPRL1	-1.14
0015_E06	4988	OPRM1	-0.56
0015_E07	26539	OR10H1	0.78
0015_E08	26538	OR10H2	-1.68
0015_E09	26476	OR10J1	0.26
0015_E10	26531	OR11A1	-1.09
0015_E11	26529	OR12D2	-0.52
0015_F02	81797	OR12D3	1.28
0015_F03	8383	OR1A1	-1.11
0015_F04	26189	OR1A2	0.22
0015_F05	26188	OR1C1	0.52
0015_F06	4991	OR1D2	-0.87
0015_F07	8385	OR1D4	-0.06
0015_F08	8386	OR1D5	-1.17
0015_F09	8387	OR1E1	0
0015_F10	8388	OR1E2	-0.5
0015_F11	4992	OR1F1	0.27
0015_G02	8390	OR1G1	-1.57
0015_G03	79541	OR2A4	0.77
0015_G04	81697	OR2B2	-0.82
0015_G05	4993	OR2C1	-0.99
0015_G06	81472	OR2C3	1.05
0015_G07	26211	OR2F1	-1.29
0015_G08	26716	OR2H1	-0.7
0015_G09	7932	OR2H3	-0.62
0015_G10	26707	OR2J2	-0.38
0015_G11	56656	OR2S2	-1.77
0015_H02	26696	OR2T1	-0.8
0015_H03	26692	OR2W1	-0.5
0015_H04	4994	OR3A1	-0.62
0015_H05	4995	OR3A2	-0.43
0015_H06	8392	OR3A3	0.42
0015_H07	26689	OR4D1	-0.43
0015_H08	79345	OR51B2	0.06
0015_H09	79339	OR51B4	-1.55
0015_H10	81285	OR51E2	-1.94
0015_H11	23538	OR52A1	0.16
0016_A02	338674	OR5F1	-0.2
0016_A03	10798	OR5I1	-1.66
0016_A04	81696	OR5V1	-1.22
0016_A05	8590	OR6A2	-1.01
0016_A06	26333	OR7A17	-2.37
0016_A07	26659	OR7A5	-2.32
0016_A08	64106	GPR147	0.38
0016_A09	5021	OXTR	-1.39
0016_A10	5028	P2RY1	-1.09
0016_A11	27334	P2RY10	-2.12
0016_B02	5032	P2RY11	-0.54
0016_B03	64805	P2RY12	-0.05
0016_B04	5029	P2RY2	-1.04
0016_B05	5030	P2RY4	-1.28
0016_B06	10161	P2RY5	-2.03
0016_B07	5031	P2RY6	-0.64
0016_B08	286530	P2RY8	-0.55
0016_B09	5132	PDC	-1.13
0016_B10	5082	PDCL	-1.62
0016_B11	5291	PIK3CB	-0.79
0016_C02	5294	PIK3CG	-1.11
0016_C03	9038	PNR	-1.74
0016_C04	5540	PPYR1	0.6
0016_C05	5545	PRB4	-0.53
0016_C06	5724	PTAFR	0.33
0016_C07	5729	PTGDR	-2.27
0016_C08	5731	PTGER1	-0.87
0016_C09	5732	PTGER2	-0.59
0016_C10	5733	PTGER3	-0.31
0016_C11	5734	PTGER4	-1.95
0016_D02	5737	PTGFR	0
0016_D03	5739	PTGIR	-0.4
0016_D04	5741	PTH	0.61
0016_D05	5745	PTHR1	-1.92
0016_D06	5746	PTHR2	-0.3
0016_D07	5777	PTPN6	-1.77
0016_D08	10267	RAMP1	-1.24
0016_D09	51655	RASD1	-0.43
0016_D10	5961	RDS	0.32
0016_D11	5995	RGR	-1.66
0016_E02	5996	RGS1	-0.54
0016_E03	8786	RGS11	-1.79
0016_E04	6002	RGS12	-0.01
0016_E05	10636	RGS14	-0.83
0016_E06	6004	RGS16	-1.22
0016_E07	10287	RGS19	0.82
0016_E08	10755	RGS19IP1	-2.34
0016_E09	5997	RGS2	-0.65
0016_E10	8601	RGS20	-0.51
0016_E11	5998	RGS3	-1.1
0016_F02	5999	RGS4	-0.21
0016_F03	8490	RGS5	0.33
0016_F04	9628	RGS6	1.06
0016_F05	6000	RGS7	-0.74
0016_F06	8787	RGS9	-1.53
0016_F07	6010	RHO	0.05
0016_F08	6011	GRK1	0.07
0016_F09	6094	ROM1	-0.25
0016_F10	10692	RRH	1.03
0016_F11	51289	SALPR	-1.31
0016_G02	6344	SCTR	-0.51
0016_G03	6608	SMO	-2.19
0016_G04	6272	SORT1	0.13
0016_G05	54328	SREB3	0.56
0016_G06	6750	SST	-2.17
0016_G07	6752	SSTR2	-0.14
0016_G08	6753	SSTR3	-0.12
0016_G09	6754	SSTR4	-0.61
0016_G10	6755	SSTR5	-1.62
0016_G11	319100	TRAR4	-1.61
0016_H02	6865	TACR2	0.33
0016_H03	6870	TACR3	-2.73
0016_H04	134864	TRAR1	0.82
0016_H05	26740	OR1J5	-2.19
0016_H06	134860	TRAR3	0.91
0016_H07	80834	TAS1R2	0.78
0016_H08	50834	TAS2R1	2.6
0016_H09	50839	TAS2R10	0.36
0016_H10	50838	TAS2R13	0.6
0016_H11	50833	TAS2R16	-1.63
0017_A02	50831	TAS2R3	-1.5
0017_A03	259285	TAS2R39	-1.55
0017_A04	50832	TAS2R4	-1.59
0017_A05	259286	TAS2R40	-1.95
0017_A06	259287	TAS2R41	-1.58
0017_A07	259292	TAS2R46	-1.51
0017_A08	259294	TAS2R48	-0.82
0017_A09	54429	TAS2R5	-0.96
0017_A10	338398	TAS2R60	-0.36
0017_A11	50837	TAS2R7	-1.6
0017_B02	10607	TBL3	-1.82
0017_B03	165140	OXER1	-2.19
0017_B04	29953	TRHDE	-1.97
0017_B05	7201	TRHR	-0.79
0017_B06	7252	TSHB	-2.36
0017_B07	7253	TSHR	-1.79
0017_B08	7432	VIP	-1.7
0017_B09	7433	VIPR1	-1.6
0017_B10	57191	VN1R1	-1.66
0017_B11	317701	VN1R2	-0.94
0017_C02	317702	VN1R3	-0.99
0017_C03	317703	VN1R4	-1.76
0017_C04	317705	VN1R5	-2.75
0017_C05	54554	WDR5B	-2.28
0017_C06	9213	XPR1	-1.51
0017_C07	26658	OR7C2	-1.66
0017_C08	26493	OR8B8	-0.55
0017_C09	6751	SSTR1	-1.04
0017_C10	6869	TACR1	-0.72
0017_C11	80835	TAS1R1	-0.99
0017_D02	50840	TAS2R14	0.33
0017_D03	50836	TAS2R8	-1.6
0017_D04	50835	TAS2R9	-1.66
0017_D05	6915	TBXA2R	-1.77
0017_D06	7434	VIPR2	-1.26
0017_D07	2829	XCR1	-1.66
0018_A02	55752	2014-09-11	-1.99
0018_A03	14	AAMP	-1.95
0018_A04	5244	ABCB4	-1.49
0018_A05	89845	ABCC10	-1.46
0018_A06	5825	ABCD3	-1.91
0018_A07	64240	ABCG5	-1.75
0018_A08	64241	ABCG8	-1.02
0018_A09	80325	ABTB1	0.17
0018_A10	98	ACYP2	-0.88
0018_A11	119	ADD2	-1.58
0018_B02	51517	NCKIPSD	-1.75
0018_B03	176	AGC1	-0.22
0018_B04	199	AIF1	-0.87
0018_B05	9447	AIM2	-1.52
0018_B06	11217	AKAP2	-1.37
0018_B07	27295	PDLIM3	-2.48
0018_B08	117583	ALS2CR19	-1.84
0018_B09	27063	ANKRD1	0.64
0018_B10	63926	ANKRD5	-1.13
0018_B11	11199	ANXA10	-0.05
0018_C02	311	ANXA11	-1.13
0018_C03	312	ANXA13	-1.8
0018_C04	322	APBB1	-1.44
0018_C05	10307	APBB3	-1.65
0018_C06	324	APC	-1.45
0018_C07	10297	APC2	-1.82
0018_C08	325	APCS	-0.83
0018_C09	22824	APG-1	-1.35
0018_C10	333	APLP1	0.85
0018_C11	80832	APOL4	-0.1
0018_D02	23047	APRIN	-1.13
0018_D03	23647	ARFIP2	-0.73
0018_D04	9828	ARHGEF17	-0.89
0018_D05	7984	ARHGEF5	-0.06
0018_D06	58480	RHOU	-0.95
0018_D07	55729	ATF7IP	-2.82
0018_D08	57099	AVEN	-0.28
0018_D09	60468	BACH2	-0.4
0018_D10	572	BAD	0.05
0018_D11	9532	BAG2	0.18
0018_E02	9531	BAG3	-0.6
0018_E03	9529	BAG5	-1.17
0018_E04	9223	BAIAP1	-0.54
0018_E05	8938	BAIAP3	2.18
0018_E06	10286	BCAS2	-0.8
0018_E07	53335	BCL11A	-1.87
0018_E08	596	BCL2	-0.87
0018_E09	255877	BCL6B	-1.55
0018_E10	605	BCL7A	-0.23
0018_E11	9275	BCL7B	-1.11
0018_F02	617	BCS1L	-0.94
0018_F03	55814	BDP1	-0.14
0018_F04	79444	BIRC7	-1.27
0018_F05	664	BNIP3	-0.24
0018_F06	7862	BRPF1	-0.44
0018_F07	112939	BTBD14B	0.06
0018_F08	9478	CABP1	1.86
0018_F09	805	CALM2	0.65
0018_F10	51806	CALML5	0.44
0018_F11	821	CANX	1.16
0018_G02	822	CAPG	0.5
0018_G03	828	CAPS	-0.07
0018_G04	829	CAPZA1	-0.27
0018_G05	58484	CARD12	-0.68
0018_G06	64127	CARD15	0.92
0018_G07	84674	CARD6	-0.46
0018_G08	844	CASQ1	1.23
0018_G09	845	CASQ2	2.51
0018_G10	11335	CBX3	-0.64
0018_G11	23468	CBX5	0.26
0018_H02	10576	CCT2	-1.49
0018_H03	7203	CCT3	-0.7
0018_H04	22948	CCT5	1.11
0018_H05	908	CCT6A	-1.12
0018_H06	10574	CCT7	-0.09
0018_H07	977	CD151	-0.02
0018_H08	933	CD22	0.19
0018_H09	947	CD34	1.96
0018_H10	961	CD47	-0.96
0018_H11	962	CD48	1.13
0019_A02	965	CD58	-0.69
0019_A03	928	CD9	-0.6
0019_A04	11140	CDC37	-1
0019_A05	10602	CDC42EP3	-0.82
0019_A06	988	CDC5L	-1.38
0019_A07	990	CDC6	-2.71
0019_A08	999	CDH1	-0.88
0019_A09	1008	CDH10	-0.24
0019_A10	1009	CDH11	-0.74
0019_A11	1010	CDH12	-1.24
0019_B02	1012	CDH13	-0.14
0019_B03	1013	CDH15	-0.08
0019_B04	1014	CDH16	-1.47
0019_B05	1016	CDH18	0.23
0019_B06	28513	CDH19	-1.43
0019_B07	1000	CDH2	-1.38
0019_B08	28316	CDH20	-1.04
0019_B09	64072	CDH23	-0.38
0019_B10	1002	CDH4	-1.63
0019_B11	1003	CDH5	0.01
0019_C02	1004	CDH6	-0.62
0019_C03	1005	CDH7	-0.58
0019_C04	1006	CDH8	0.07
0019_C05	1007	CDH9	-1.27
0019_C06	55755	CDK5RAP2	-0.18
0019_C07	9085	CDY1	-1.05
0019_C08	9426	CDY2	-0.23
0019_C09	1054	CEBPG	-0.38
0019_C10	1058	CENPA	-0.16
0019_C11	1059	CENPB	-1.09
0019_D02	1060	CENPC1	-0.61
0019_D03	11190	CEP2	-1.05
0019_D04	1068	CETN1	0.01
0019_D05	1070	CETN3	-1.14
0019_D06	1072	CFL1	-1.52
0019_D07	8545	CGGBP1	0.4
0019_D08	10669	CGREF1	-1.09
0019_D09	10036	CHAF1A	0.58
0019_D10	1113	CHGA	-1.48
0019_D11	1149	CIDEA	-0.82
0019_E02	27141	CIDEB	0.02
0019_E03	1153	CIRBP	0.6
0019_E04	25792	CIZ1	-0.29
0019_E05	23332	CLASP1	2.4
0019_E06	1047	CLGN	-2.02
0019_E07	63967	CLSPN	-0.66
0019_E08	64084	CLSTN2	-0.82
0019_E09	9746	CLSTN3	0.45
0019_E10	1211	CLTA	-0.86
0019_E11	1212	CLTB	-1.36
0019_F02	1272	CNTN1	-0.98
0019_F03	6900	CNTN2	-2.12
0019_F04	23603	CORO1C	0.72
0019_F05	7464	CORO2A	-0.83
0019_F06	10391	CORO2B	0.05
0019_F07	8738	CRADD	-1.33
0019_F08	1388	CREBL1	-2.33
0019_F09	1462	CSPG2	0.92
0019_F10	1479	CSTF3	0.06
0019_F11	1490	CTGF	-0.97
0019_G02	56998	CTNNBIP1	0.2
0019_G03	10659	CUGBP2	-0.45
0019_G04	1535	CYBA	1.32
0019_G05	3491	CYR61	-0.77
0019_G06	7812	D1S155E	1.13
0019_G07	23500	DAAM2	0.46
0019_G08	1602	DACH1	0.28
0019_G09	117154	DACH2	-1.02
0019_G10	11083	DATF1	-0.71
0019_G11	1616	DAXX	-1.36
0019_H02	1643	DDB2	-0.95
0019_H03	9191	DEDD	-0.38
0019_H04	148252	DIRAS1	-1.5
0019_H05	8788	DLK1	-0.79
0019_H06	8701	DNAH11	0.18
0019_H07	1767	DNAH5	-0.85
0019_H08	83658	DNCL2A	1.39
0019_H09	83657	DNCL2B	-0.72
0019_H10	1783	DNCLI2	-1.39
0019_H11	4733	DRG1	0.55
0020_A02	1822	DRPLA	-1.01
0020_A03	1823	DSC1	0.5
0020_A04	1824	DSC2	0.45
0020_A05	1825	DSC3	-1.15
0020_A06	1828	DSG1	-0.81
0020_A07	1829	DSG2	-1.09
0020_A08	1837	DTNA	-1.46
0020_A09	2202	EFEMP1	-0.17
0020_A10	10278	EFS	-0.78
0020_A11	1959	EGR2	-1.93
0020_B02	1994	ELAVL1	-0.55
0020_B03	1993	ELAVL2	-0.93
0020_B04	1995	ELAVL3	-1.58
0020_B05	9844	ELMO1	-2.16
0020_B06	8507	ENC1	-1.15
0020_B07	2022	ENG	-0.46
0020_B08	2060	EPS15	-0.16
0020_B09	51327	ERAF	-0.96
0020_B10	26284	ERAL1	-1.27
0020_B11	51466	EVL	-0.11
0020_C02	2157	F8	-0.43
0020_C03	2220	FCN2	-0.47
0020_C04	9158	FIBP	0.63
0020_C05	55156	FLJ10511	0.55
0020_C06	79990	FLJ21019	-0.35
0020_C07	284306	ZNF547	-0.02
0020_C08	2317	FLNB	-1.27
0020_C09	2331	FMOD	-0.48
0020_C10	2332	FMR1	-0.04
0020_C11	2354	FOSB	-1.27
0020_D02	11167	FSTL1	-0.56
0020_D03	2495	FTH1	-0.72
0020_D04	8880	FUBP1	-0.32
0020_D05	10772	FUSIP1	-1.12
0020_D06	8087	FXR1	-0.35
0020_D07	9513	FXR2	-1.03
0020_D08	9846	GAB2	-1.78
0020_D09	2553	GABPB2	-0.97
0020_D10	8139	GAN	-1.2
0020_D11	9247	GCM2	-0.31
0020_E02	2738	GLI4	0.11
0020_E03	84662	GLIS2	0.19
0020_E04	2814	GP5	-0.23
0020_E05	2815	GP9	-0.63
0020_E06	160622	GRASP	0.7
0020_E07	2926	GRSF1	-0.1
0020_E08	2934	GSN	-0.88
0020_E09	9260	PDLIM7	-1.05
0020_E10	84163	GTF2IRD2	-0.41
0020_E11	2975	GTF3C1	0.64
0020_F02	3015	H2AFZ	0.02
0020_F03	3021	H3F3B	-0.84
0020_F04	9982	HBP17	0.44
0020_F05	3280	HES1	-0.92
0020_F06	57801	HES4	-0.27
0020_F07	84667	HES7	-0.05
0020_F08	25994	HIG1	0.67
0020_F09	3014	H2AFX	0.04
0020_F10	23466	CBX6	-1.16
0020_F11	57332	CBX8	-1.8
0020_G02	975	CD81	-0.38
0020_G03	1393	CRHBP	-2.32
0020_G04	28514	DLL1	-0.35
0020_G05	1830	DSG3	1.12
0020_G06	11100	HNRPUL1	-1.5
0020_G07	2186	FALZ	-1.32
0020_G08	2189	FANCG	-0.23
0020_G09	1819	DRG2	1.29
0020_G10	10620	ARID3B	0.54
0020_G11	1978	EIF4EBP1	1.91
0020_H02	1979	EIF4EBP2	-1.75
0020_H03	2130	EWSR1	-0.14
0020_H04	2153	F5	0.24
0020_H05	25794	FSCN2	-1.14
0020_H06	29999	FSCN3	-1.83
0020_H07	2669	GEM	-0.7
0020_H08	54810	GIPC2	-0.84
0020_H09	3005	H1F0	-1.21
0020_H10	55766	H2AFJ	-0.95
0020_H11	1617	DAZ	-0.62
0021_A02	28988	HIP-55	-1.31
0021_A03	3006	HIST1H1C	-1.89
0021_A04	8349	HIST2H2BE	-0.48
0021_A05	3097	HIVEP2	-1.13
0021_A06	10042	HMG2L1	0.24
0021_A07	8091	HMGA2	0.08
0021_A08	3151	HMGN2	-1.82
0021_A09	3161	HMMR	-0.75
0021_A10	3184	HNRPD	-1.49
0021_A11	50863	HNT	0.57
0021_B02	3241	HPCAL1	-0.1
0021_B03	9410	HPRP8BP	0.72
0021_B04	89781	HPS4	-0.9
0021_B05	11103	HRB2	0.27
0021_B06	3304	HSPA1B	-0.62
0021_B07	3305	HSPA1L	-0.02
0021_B08	3306	HSPA2	-1.3
0021_B09	3308	HSPA4	0
0021_B10	3309	HSPA5	-2.56
0021_B11	3310	HSPA6	-1.34
0021_C02	3313	HSPA9B	-0.82
0021_C03	27129	HSPB7	0.09
0021_C04	10808	HSPH1	0.25
0021_C05	29935	HSU24186	-0.33
0021_C06	55109	VG5Q	-0.4
0021_C07	54739	HSXIAPAF1	-0.45
0021_C08	10525	HYOU1	-1.89
0021_C09	3381	IBSP	-1.17
0021_C10	7087	ICAM5	0.82
0021_C11	3430	IFI35	-0.25
0021_D02	3483	IGFALS	-0.79
0021_D03	3484	IGFBP1	-0.92
0021_D04	3485	IGFBP2	-0.78
0021_D05	3487	IGFBP4	-0.75
0021_D06	3488	IGFBP5	-0.47
0021_D07	3489	IGFBP6	0.12
0021_D08	3490	IGFBP7	-0.19
0021_D09	10642	IMP-1	-1.48
0021_D10	10644	IMP-2	-0.45
0021_D11	3621	ING1	-1.64
0021_E02	3622	ING1L	-1.94
0021_E03	54556	ING3	-0.37
0021_E04	51147	ING4	0.04
0021_E05	3642	INSM1	-0.08
0021_E06	84684	INSM2	0
0021_E07	10260	IRLB	-0.71
0021_E08	3685	ITGAV	-2.14
0021_E09	26548	ITGB1BP2	-0.1
0021_E10	10625	IVNS1ABP	-0.63
0021_E11	23512	JJAZ1	-1.2
0021_F02	3720	JARID2	-1.04
0021_F03	10657	KHDRBS1	-0.52
0021_F04	8570	KHSRP	-1.08
0021_F05	9813	KIAA0494	0.32
0021_F06	9877	KIAA0663	-0.6
0021_F07	23158	KIAA0882	-0.77
0021_F08	57554	KIAA1365	-0.12
0021_F09	85453	TSPYL5	-1
0021_F10	22920	KIFAP3	-1.14
0021_F11	90990	KIFC2	-1.75
0021_G02	22944	KIN	1.24
0021_G03	10518	CIB2	-0.12
0021_G04	117286	CIB3	1.51
0021_G05	136259	KLF14	-0.13
0021_G06	28999	KLF15	-0.68
0021_G07	83855	KLF16	-0.75
0021_G08	11133	KPTN	-0.24
0021_G09	3897	L1CAM	-0.44
0021_G10	3899	LAF4	-1.39
0021_G11	3902	LAG3	-0.22
0021_H02	3929	LBP	0.02
0021_H03	51176	LEF1	-1.23
0021_H04	3957	LGALS2	-0.2
0021_H05	3960	LGALS4	-0.48
0021_H06	3964	LGALS8	-1.57
0021_H07	10186	LHFP	-0.95
0021_H08	8994	LIMD1	0.06
0021_H09	8825	LIN7A	0.01
0021_H10	3998	LMAN1	-0.04
0021_H11	25802	LMOD1	-0.79
0022_A02	10128	LRPPRC	-0.66
0022_A03	4053	LTBP2	-1.79
0022_A04	4077	M17S2	-0.84
0022_A05	22823	M96	-1.6
0022_A06	23499	MACF1	-1.99
0022_A07	8174	MADCAM1	-0.84
0022_A08	4087	SMAD2	0.29
0022_A09	9935	MAFB	-1.27
0022_A10	23764	MAFF	-0.91
0022_A11	22919	MAPRE1	-1.34
0022_B02	10982	MAPRE2	-0.22
0022_B03	4150	MAZ	0.48
0022_B04	53615	MBD3	-0.5
0022_B05	4153	MBL2	-0.44
0022_B06	4162	MCAM	-0.78
0022_B07	4210	MEFV	0.48
0022_B08	4221	MEN1	-0.94
0022_B09	4240	MFGE8	-1.76
0022_B10	9258	MFHAS1	-0.49
0022_B11	65997	RASL11B	-0.87
0022_C02	4276	MICA	-0.52
0022_C03	4277	MICB	-1.37
0022_C04	57708	MI-ER1	-0.95
0022_C05	9063	PIAS2	0.47
0022_C06	25988	MIZF	-0.99
0022_C07	4288	MKI67	-1.87
0022_C08	84365	MKI67IP	-1.84
0022_C09	8195	MKKS	-1.99
0022_C10	57591	MKL1	-0.55
0022_C11	4291	MLF1	1.07
0022_D02	4292	MLH1	-1.57
0022_D03	27030	MLH3	-0.89
0022_D04	55904	MLL5	-0.66
0022_D05	4301	MLLT4	-1.17
0022_D06	4302	MLLT6	-1.06
0022_D07	254251	MLR1	-0.71
0022_D08	166785	MMAA	-1.39
0022_D09	4332	MNDA	0
0022_D10	84159	ARID5B	-2.21
0022_D11	57496	MRTF-B	-0.85
0022_E02	10801	MSF	-0.45
0022_E03	4436	MSH2	-1.21
0022_E04	4438	MSH4	0.39
0022_E05	4439	MSH5	-0.67
0022_E06	2956	MSH6	-1.6
0022_E07	10232	MSLN	0.32
0022_E08	23787	MTCH1	0.43
0022_E09	93649	MYOCD	-1.32
0022_E10	4619	MYH1	0.01
0022_E11	4629	MYH11	-1.25
0022_F02	8735	MYH13	-1.61
0022_F03	4620	MYH2	-0.17
0022_F04	4624	MYH6	0.2
0022_F05	4627	MYH9	0.11
0022_F06	10398	MYL9	-0.72
0022_F07	4651	MYO10	-2.02
0022_F08	25924	MYRIP	0.36
0022_F09	26993	AKAP8L	-1.66
0022_F10	338322	NALP10	-0.82
0022_F11	126204	NALP13	-1.21
0022_G02	338323	NALP14	-0.27
0022_G03	55655	NALP2	-0.54
0022_G04	4683	NBS1	1.66
0022_G05	4684	NCAM1	1.38
0022_G06	4685	NCAM2	0.57
0022_G07	4686	NCBP1	-1.13
0022_G08	4692	NDN	0.04
0022_G09	4756	NEO1	0.63
0022_G10	4792	NFKBIA	-1.58
0022_G11	4807	NHLH1	0.75
0022_H02	22795	NID2	0.26
0022_H03	4814	NINJ1	0.92
0022_H04	8996	NOL3	0.59
0022_H05	9221	NOLC1	-0.49
0022_H06	4857	NOVA1	-0.08
0022_H07	4858	NOVA2	-1.86
0022_H08	4868	NPHS1	-1.4
0022_H09	4897	NRCAM	0.23
0022_H10	4900	NRGN	0.27
0022_H11	4682	NUBP1	0.05
0023_A02	10101	NUBP2	-2.1
0023_A03	4924	NUCB1	-1.18
0023_A04	4925	NUCB2	-0.43
0023_A05	10215	OLIG2	-0.54
0023_A06	23594	ORC6L	-1.83
0023_A07	5007	OSBP	-0.3
0023_A08	114876	OSBPL1A	-1.55
0023_A09	10631	POSTN	-1.2
0023_A10	26578	OSTF1	-1.59
0023_A11	29763	PACSIN3	-1.27
0023_B02	5068	PAP	-0.11
0023_B03	56288	PARD3	-1.43
0023_B04	55742	PARVA	0.22
0023_B05	5075	PAX1	0.17
0023_B06	5079	PAX5	-0.4
0023_B07	5083	PAX9	-0.34
0023_B08	55893	ZNF395	-0.71
0023_B09	5094	PCBP2	-1.25
0023_B10	57060	PCBP4	-0.6
0023_B11	5097	PCDH1	-1.67
0023_C02	27328	PCDH11X	-0.15
0023_C03	83259	PCDH11Y	-0.03
0023_C04	51294	PCDH12	-1.58
0023_C05	65217	PCDH15	0.29
0023_C06	8642	PCDH16	-1.94
0023_C07	5099	PCDH7	-1.16
0023_C08	5100	PCDH8	-0.74
0023_C09	56147	PCDHA1	-1.55
0023_C10	56139	PCDHA10	-0.11
0023_C11	56138	PCDHA11	-1.22
0023_D02	56137	PCDHA12	-0.35
0023_D03	56136	PCDHA13	1.05
0023_D04	56146	PCDHA2	0.52
0023_D05	56145	PCDHA3	-0.56
0023_D06	56144	PCDHA4	-0.17
0023_D07	56143	PCDHA5	-1.05
0023_D08	56142	PCDHA6	-0.43
0023_D09	56141	PCDHA7	-2.23
0023_D10	56140	PCDHA8	-1.8
0023_D11	9752	PCDHA9	-1.36
0023_E02	56135	PCDHAC1	-1.77
0023_E03	56134	PCDHAC2	-0.63
0023_E04	29930	PCDHB1	-1.53
0023_E05	56126	PCDHB10	-0.6
0023_E06	56125	PCDHB11	-0.63
0023_E07	56124	PCDHB12	-0.65
0023_E08	56122	PCDHB14	-0.22
0023_E09	56121	PCDHB15	0.59
0023_E10	56133	PCDHB2	0.24
0023_E11	56132	PCDHB3	0.36
0023_F02	56131	PCDHB4	-0.67
0023_F03	26167	PCDHB5	-1.13
0023_F04	56130	PCDHB6	0.69
0023_F05	26025	PCDHGA12	0.01
0023_F06	9708	PCDHGA8	-0.77
0023_F07	8641	PCDHGB4	-0.78
0023_F08	5098	PCDHGC3	-1.05
0023_F09	5118	PCOLCE	-0.98
0023_F10	5134	PDCD2	-1.87
0023_F11	10016	PDCD6	-0.8
0023_G02	9124	PDLIM1	0.84
0023_G03	5175	PECAM1	-0.66
0023_G04	54477	PEPP2	0.27
0023_G05	5203	PFDN4	-0.38
0023_G06	5217	PFN2	0.36
0023_G07	1911	PHC1	-1.79
0023_G08	1912	PHC2	1.36
0023_G09	5253	PHF2	0.35
0023_G10	84295	PHF6	0.54
0023_G11	8301	PICALM	-0.33
0023_H02	54984	PINX1	0.44
0023_H03	10635	PIR51	-0.27
0023_H04	5310	PKD1	-1.62
0023_H05	3146	HMGB1	-1.12
0023_H06	51277	RBJ	-1.35
0023_H07	4489	MT1A	0.15
0023_H08	4502	MT2A	0.24
0023_H09	3329	HSPD1	0.69
0023_H10	85329	LGALS12	-0.3
0023_H11	8888	MCM3AP	-0.24
0024_A02	5325	PLAGL1	-1.4
0024_A03	59338	PLEKHA1	0.23
0024_A04	5360	PLTP	-0.61
0024_A05	5378	PMS1	-0.18
0024_A06	5395	PMS2	-0.87
0024_A07	10957	PNRC1	-0.4
0024_A08	25913	POT1	-1.66
0024_A09	5514	PPP1R10	-0.98
0024_A10	26051	PPP1R16B	-1.57
0024_A11	55607	PPP1R9A	-1.82
0024_B02	59335	PRDM12	0.28
0024_B03	63978	PRDM14	-1.95
0024_B04	11107	PRDM5	-0.74
0024_B05	11105	PRDM7	-0.36
0024_B06	56979	PRDM9	-0.68
0024_B07	10113	PREB	0.14
0024_B08	5551	PRF1	-0.99
0024_B09	10394	PRG3	-1.11
0024_B10	5612	PRKRIR	-0.41
0024_B11	8559	PRPF18	-1.13
0024_C02	9128	PRPF4	-1.39
0024_C03	10594	PRPF8	-0.15
0024_C04	57716	PRX	-0.34
0024_C05	5663	PSEN1	-1.05
0024_C06	5708	PSMD2	-1.88
0024_C07	5829	PXN	-0.52
0024_C08	25837	RAB26	-0.4
0024_C09	10981	RAB32	-0.32
0024_C10	142684	RAB40A	-1.35
0024_C11	10966	RAB40B	-1.63
0024_D02	57799	RAB40C	1.21
0024_D03	53916	RAB4B	-0.14
0024_D04	27342	RABGEF1	0.57
0024_D05	5884	RAD17	-1.71
0024_D06	5885	RAD21	-0.64
0024_D07	5886	RAD23A	-0.77
0024_D08	5887	RAD23B	-0.24
0024_D09	10743	RAI1	-1.27
0024_D10	5898	RALA	-0.83
0024_D11	5899	RALB	-1.74
0024_E02	84220	RANBP2L1	-1.96
0024_E03	8498	RANBP3	-0.07
0024_E04	11186	RASSF1	-0.14
0024_E05	83593	RASSF5	0.02
0024_E06	5934	RBL2	-0.96
0024_E07	54033	RBM11	0.38
0024_E08	64783	RBM15	-0.77
0024_E09	10181	RBM5	-1.34
0024_E10	10180	RBM6	-1.48
0024_E11	5937	RBMS1	-0.68
0024_F02	5939	RBMS2	-0.16
0024_F03	51742	ARID4B	0.36
0024_F04	28954	REM1	-0.54
0024_F05	9185	REPS2	-1.25
0024_F06	5982	RFC2	0.23
0024_F07	5984	RFC4	-0.04
0024_F08	5992	RFX4	-0.65
0024_F09	9886	RHOBTB1	-0.62
0024_F10	23221	RHOBTB2	0.01
0024_F11	8572	PDLIM4	-1.06
0024_G02	6016	RIT1	-1.53
0024_G03	10921	RNPS1	0.43
0024_G04	10073	RNUT1	0.06
0024_G05	6121	RPE65	-0.45
0024_G06	6103	RPGR	-0.55
0024_G07	10670	RRAGA	-0.79
0024_G08	6247	RS1	-0.6
0024_G09	6249	RSN	0.22
0024_G10	864	RUNX3	1.22
0024_G11	6271	S100A1	-0.58
0024_H02	6282	S100A11	-1.66
0024_H03	6284	S100A13	-1.35
0024_H04	57402	S100A14	-0.84
0024_H05	6273	S100A2	-1.37
0024_H06	6274	S100A3	0.01
0024_H07	6275	S100A4	0.2
0024_H08	6279	S100A8	0.73
0024_H09	6286	S100P	-0.59
0024_H10	6299	SALL1	0.89
0024_H11	27164	SALL3	-1.84
0025_A02	57167	SALL4	-1.75
0025_A03	6310	SCA1	-0.39
0025_A04	6314	SCA7	-1.21
0025_A05	7857	SCG2	-0.38
0025_A06	4250	SCGB2A2	-0.65
0025_A07	9997	SCO2	-0.21
0025_A08	6342	SCP2	-1.33
0025_A09	57758	SCUBE2	-1.23
0025_A10	6385	SDC4	-0.11
0025_A11	8436	SDPR	-0.93
0025_B02	9554	SEC22L1	-0.78
0025_B03	6401	SELE	0.04
0025_B04	8991	SELENBP1	-0.42
0025_B05	6403	SELP	-0.39
0025_B06	57190	SEPN1	-1.58
0025_B07	1731	2014-09-01	0.04
0025_B08	55964	2014-09-03	-1.66
0025_B09	23157	2014-09-06	-0.8
0025_B10	10291	SF3A1	-0.3
0025_B11	10946	SF3A3	-1.62
0025_C02	6421	SFPQ	-1.62
0025_C03	9295	SFRS11	-0.75
0025_C04	6427	SFRS2	-1.18
0025_C05	6428	SFRS3	-1.16
0025_C06	6432	SFRS7	-0.51
0025_C07	6433	SFRS8	-0.54
0025_C08	6441	SFTPD	-1.43
0025_C09	8910	SGCE	-1.87
0025_C10	23013	SHARP	-1.02
0025_C11	6462	SHBG	-0.21
0025_D02	114132	SIGLEC11	-0.47
0025_D03	89858	SIGLECL1	-0.6
0025_D04	25942	SIN3A	-0.31
0025_D05	8487	SIP1	-0.68
0025_D06	7884	SLBP	-0.53
0025_D07	9351	SLC9A3R2	-0.32
0025_D08	6601	SMARCC2	-0.78
0025_D09	10051	SMC4L1	-1.17
0025_D10	6615	SNAI1	-1.65
0025_D11	6591	SNAI2	-0.01
0025_E02	6619	SNAPC3	-1.7
0025_E03	6638	SNRPN	0.09
0025_E04	30837	SOCS7	-0.37
0025_E05	6651	SON	-1.36
0025_E06	10580	SORBS1	0.74
0025_E07	6672	SP100	0.61
0025_E08	3431	SP110	-0.11
0025_E09	121340	SP7	-0.58
0025_E10	6678	SPARC	-1.03
0025_E11	8404	SPARCL1	0.01
0025_F02	6683	SPG4	-0.44
0025_F03	8406	SRPX	-1.37
0025_F04	6747	SSR3	0.34
0025_F05	6748	SSR4	-1.34
0025_F06	6749	SSRP1	-1.78
0025_F07	6759	SSX4	0.43
0025_F08	6782	STCH	0.23
0025_F09	6840	SVIL	0.98
0025_F10	8189	SYMPK	-1.29
0025_F11	10492	SYNCRIP	-0.16
0025_G02	51385	ZNF589	-0.91
0025_G03	51616	TAF9L	-0.54
0025_G04	6886	TAL1	-0.53
0025_G05	6887	TAL2	-0.69
0025_G06	10010	TANK	-0.96
0025_G07	6895	TARBP2	0.53
0025_G08	8887	TAX1BP1	-0.04
0025_G09	6923	TCEB2	0.84
0025_G10	6941	TCF19	1.77
0025_G11	6934	TCF7L2	4.87
0025_H02	10732	TCFL5	1.52
0025_H03	6950	TCP1	0.02
0025_H04	7013	TERF1	-0.35
0025_H05	7014	TERF2	0.04
0025_H06	54386	TERF2IP	1.44
0025_H07	7018	TF	-0.49
0025_H08	7072	TIA1	0.77
0025_H09	8914	TIMELESS	-1.01
0025_H10	25976	TIPARP	0.5
0025_H11	7123	TNA	-0.54
0026_A02	3371	TNC	-1.38
0026_A03	7130	TNFAIP6	-0.72
0026_A04	10318	TNIP1	-0.88
0026_A05	7134	TNNC1	-1.77
0026_A06	7135	TNNI1	-1.35
0026_A07	7148	TNXB	-2.6
0026_A08	7184	TRA1	-1.75
0026_A09	9322	TRIP10	-0.62
0026_A10	7216	TRO	-1.97
0026_A11	10024	TROAP	-0.75
0026_B02	10083	USH1C	-0.13
0026_B03	7412	VCAM1	0.5
0026_B04	7429	VIL1	-1.32
0026_B05	7430	VIL2	-0.44
0026_B06	7441	VPREB1	-2.17
0026_B07	7448	VTN	-0.62
0026_B08	7450	VWF	-1.26
0026_B09	8936	WASF1	-0.24
0026_B10	10810	WASF3	-1.52
0026_B11	7456	WASPIP	-0.79
0026_C02	51085	WBSCR14	0.39
0026_C03	64393	WIG1	-0.17
0026_C04	8840	WISP1	-0.18
0026_C05	8839	WISP2	-0.21
0026_C06	7507	XPA	-1.09
0026_C07	7515	XRCC1	-1.51
0026_C08	10413	YAP1	-0.01
0026_C09	7531	YWHAE	-1.31
0026_C10	7534	YWHAZ	-0.32
0026_C11	7455	ZAN	-0.37
0026_D02	58487	ZF	-1.64
0026_D03	7541	ZFP161	0.72
0026_D04	55734	ZFP64	0.55
0026_D05	23414	ZFPM2	0.21
0026_D06	7546	ZIC2	0.75
0026_D07	7547	ZIC3	-0.78
0026_D08	7556	ZNF10	-0.47
0026_D09	7678	ZNF124	-1.22
0026_D10	7705	ZNF146	-0.6
0026_D11	7709	ZNF151	-0.49
0026_E02	90338	ZNF160	-0.09
0026_E03	7750	ZNF198	-0.41
0026_E04	7752	ZNF200	-0.5
0026_E05	7570	ZNF22	-0.56
0026_E06	23598	ZNF278	0.28
0026_E07	51711	ZNF325	-1.37
0026_E08	84671	ZNF347	-0.9
0026_E09	171017	ZNF384	-1.22
0026_E10	7594	ZNF43	0.16
0026_E11	51710	ZNF44	-0.39
0026_F02	10773	ZNF482	0.36
0026_F03	199692	ZNF627	0.17
0026_F04	7625	ZNF74	-0.29
0026_F05	7629	ZNF76	-1.87
0026_F06	7637	ZNF84	-0.44
0026_F07	10009	ZBTB33	0.41
0026_F08	10320	ZNFN1A1	0.31
0026_F09	22807	ZNFN1A2	-0.55
0026_F10	9183	ZW10	-0.22
0026_F11	7791	ZYX	-0.97
0026_G02	307	ANXA4	0.13
0026_G03	308	ANXA5	-0.84
0026_G04	317	APAF1	0.11
[truncated: 19,126 more rows]

## Sheet: supplementary table 5_image
Data set from genome-wide high-throughput image-based RNAi screening to identify selective autophagy factors. Published: Orvedahl, A. et al. Image-based genome-wide siRNA screen identifies selective autophagy factors. Nature.
Reagent ID (PlateWellID)	Gene Entrez ID	Gene Symbol	Z score
0001_A02	22848	AAK1	-2.98413
0001_A03	9625	AATK	-0.01295
0001_A04	25	ABL1	-1.09702
0001_A05	27	ABL2	-1.52181
0001_A06	10188	TNK2	-3.70314
0001_A07	90	ACVR1	0.30526
0001_A08	91	ACVR1B	-2.24282
0001_A09	92	ACVR2A	1.27994
0001_A10	93	ACVR2B	1.54738
0001_A11	94	ACVRL1	-1.42754
0001_B02	8754	ADAM9	-2.42043
0001_B03	57143	ADCK1	-2.17375
0001_B04	90956	ADCK2	-3.32276
0001_B05	79934	ADCK4	-1.31774
0001_B06	203054	ADCK5	-1.53582
0001_B07	132	ADK	-2.67132
0001_B08	148	ADRA1A	0.558545
0001_B09	147	ADRA1B	-0.25146
0001_B10	154	ADRB2	-3.29641
0001_B11	156	ADRBK1	-2.68338
0001_C02	157	ADRBK2	2.51404
0001_C03	186	AGTR2	-1.19402
0001_C04	203	AK1	-1.67183
0001_C05	204	AK2	0.174095
0001_C06	205	AK3L1	-3.7738
0001_C07	50808	AK3	-1.87715
0001_C08	26289	AK5	-0.61146
0001_C09	122481	AK7	-0.395375
0001_C10	8165	AKAP1	-1.38912
0001_C11	11215	AKAP11	-1.76042
0001_D02	11214	AKAP13	0.42882
0001_D03	10566	AKAP3	-2.35258
0001_D04	8852	AKAP4	-1.24339
0001_D05	9495	AKAP5	-1.73033
0001_D06	9472	AKAP6	-1.32177
0001_D07	9465	AKAP7	-0.85102
0001_D08	10270	AKAP8	-1.55245
0001_D09	207	AKT1	-2.50764
0001_D10	208	AKT2	0.06775
0001_D11	10000	AKT3	-0.45854
0001_E02	238	ALK	-1.59719
0001_E03	130399	ACVR1C	-0.0106
0001_E04	55437	STRADB	-2.06194
0001_E05	65061	CDK15	-1.33317
0001_E06	269	AMHR2	-0.443785
0001_E07	51378	ANGPT4	-1.65935
0001_E08	255239	ANKK1	-1.56899
0001_E09	54101	RIPK4	-1.34834
0001_E10	10290	SPEG	-0.26087
0001_E11	26060	APPL1	-0.13832
0001_F02	369	ARAF	-1.40198
0001_F03	9891	NUAK1	-2.12729
0001_F04	10926	DBF4	-2.01019
0001_F05	83853	ROPN1L	-0.649995
0001_F06	472	ATM	-1.55832
0001_F07	545	ATR	0.211965
0001_F08	9212	AURKB	-2.58773
0001_F09	6795	AURKC	-0.32949
0001_F10	552	AVPR1A	-1.09237
0001_F11	553	AVPR1B	-0.569175
0001_G02	558	AXL	-1.5075
0001_G03	566	AZU1	-2.85437
0001_G04	10295	BCKDK	-1.76433
0001_G05	613	BCR	-0.52181
0001_G06	624	BDKRB2	-2.24235
0001_G07	640	BLK	-2.51525
0001_G08	29760	BLNK	-0.0119
0001_G09	55589	BMP2K	-2.11136
0001_G10	657	BMPR1A	-1.54743
0001_G11	658	BMPR1B	0.6311
0001_H02	659	BMPR2	-1.76364
0001_H03	660	BMX	-4.26622
0001_H04	673	BRAF	-1.83289
0001_H05	6046	BRD2	-1.3455
0001_H06	676	BRDT	0.23107
0001_H07	695	BTK	-3.22056
0001_H08	699	BUB1	-2.29696
0001_H09	701	BUB1B	-1.79116
0001_H10	283629	TSSK4	-0.670545
0001_H11	112858	TP53RK	-0.21449
0002_A02	57761	TRIB3	-0.0164
0002_A03	221264	AKD1	-1.75803
0002_A04	10842	C7orf16	0.15161
0002_A05	10221	TRIB1	-1.14623
0002_A06	64768	IPPK	-5.6322
0002_A07	808	CALM3	-4.21016
0002_A08	8536	CAMK1	0.61242
0002_A09	57118	CAMK1D	0.79398
0002_A10	57172	CAMK1G	0.44195
0002_A11	815	CAMK2A	0.0374
0002_B02	816	CAMK2B	1.4267
0002_B03	817	CAMK2D	-1.9444
0002_B04	818	CAMK2G	0.22003
0002_B05	814	CAMK4	0.52213
0002_B06	84254	CAMKK1	-0.43801
0002_B07	10645	CAMKK2	-1.27879
0002_B08	29775	CARD10	2.37003
0002_B09	79092	CARD14	-0.12004
0002_B10	51086	TNNI3K	-1.19234
0002_B11	23729	SHPK	-0.91232
0002_C02	8573	CASK	-0.4641
0002_C03	6347	CCL2	-1.02905
0002_C04	6351	CCL4	2.49586
0002_C05	23552	CDK20	-2.99187
0002_C06	916	CD3E	-0.742635
0002_C07	920	CD4	0.89427
0002_C08	924	CD7	0.32334
0002_C09	81602	CDADC1	-0.48707
0002_C10	983	CDK1	-1.67953
0002_C11	984	CDK11B	1.07388
0002_D02	985		-3.53192
0002_D03	8621	CDK13	-2.88336
0002_D04	8476	CDC42BPA	1.43334
0002_D05	9578	CDC42BPB	-0.96104
0002_D06	8317	CDC7	1.63091
0002_D07	8558	CDK10	-1.31802
0002_D08	23097	CDK19	0.6501
0002_D09	1017	CDK2	-0.31836
0002_D10	1018	CDK3	-1.0774
0002_D11	1019	CDK4	1.38116
0002_E02	1020	CDK5	-1.72875
0002_E03	8851	CDK5R1	0.42611
0002_E04	8941	CDK5R2	-1.82478
0002_E05	51654	CDK5RAP1	0.33819
0002_E06	80279	CDK5RAP3	-0.679465
0002_E07	1021	CDK6	-0.0849
0002_E08	1022	CDK7	-1.14345
0002_E09	1024	CDK8	-2.16815
0002_E10	1025	CDK9	-1.69207
0002_E11	8814	CDKL1	-0.83645
0002_F02	8999	CDKL2	0.49862
0002_F03	51265	CDKL3	-0.83266
0002_F04	6792	CDKL5	-2.99164
0002_F05	1026	CDKN1A	-2.4487
0002_F06	1027	CDKN1B	-1.70323
0002_F07	1028	CDKN1C	0.423755
0002_F08	1030	CDKN2B	-2.27133
0002_F09	1031	CDKN2C	0.68779
0002_F10	1032	CDKN2D	1.521
0002_F11	1033	CDKN3	-0.937985
0002_G02	64781	CERK	-1.71603
0002_G03	11069	RAPGEF4	-3.17167
0002_G04	1111	CHEK1	-2.00051
0002_G05	11200	CHEK2	0.63749
0002_G06	1119	CHKA	-0.2783
0002_G07	1120	CHKB	-1.19435
0002_G08	1128	CHRM1	1.06966
0002_G09	1147	CHUK	-0.48531
0002_G10	51550	CINP	-1.12518
0002_G11	11113	CIT	-0.0134
0002_H02	1152	CKB	-1.79582
0002_H03	1158	CKM	-2.95954
0002_H04	1159	CKMT1B	-1.13403
0002_H05	1160	CKMT2	-0.55186
0002_H06	1163	CKS1B	-2.86801
0002_H07	1164	CKS2	0.69857
0002_H08	1195	CLK1	-1.80341
0002_H09	1196	CLK2	-1.36389
0002_H10	1198	CLK3	-0.539025
0002_H11	57396	CLK4	0.330735
0003_A02	1263	PLK3	-2.94123
0003_A03	10256	CNKSR1	-0.29155
0003_A04	10087	COL4A3BP	-1.48102
0003_A06	51755	CDK12	-3.72714
0003_A07	1399	CRKL	-1.27234
0003_A08	1436	CSF1R	-2.22117
0003_A09	1445	CSK	-1.07695
0003_A10	1452	CSNK1A1	-1.66021
0003_A11	1453	CSNK1D	-3.85921
0003_B02	1454	CSNK1E	-4.46954
0003_B03	53944	CSNK1G1	-2.59226
0003_B04	1455	CSNK1G2	-1.03505
0003_B05	1456	CSNK1G3	-1.48764
0003_B06	1457	CSNK2A1	1.00402
0003_B07	1459	CSNK2A2	-0.7744
0003_B08	1460	CSNK2B	-0.75368
0003_B09	3627	CXCL10	-3.88814
0003_B10	1612	DAPK1	-1.73792
0003_B11	23604	DAPK2	2.80267
0003_C02	1613	DAPK3	-3.75212
0003_C03	9201	DCLK1	-0.82554
0003_C04	1633	DCK	-1.48663
0003_C05	780	DDR1	-3.58049
0003_C06	4921	DDR2	-0.7352
0003_C07	1606	DGKA	-1.30237
0003_C08	1607	DGKB	-3.7948
0003_C09	8527	DGKD	-4.6003
0003_C10	8526	DGKE	-2.05538
0003_C11	1608	DGKG	-0.221305
0003_D02	9162	DGKI	-2.205
0003_D03	1609	DGKQ	-2.15094
0003_D04	8525	DGKZ	-1.9579
0003_D05	1716	DGUOK	-2.91429
0003_D06	25989	ULK3	-3.50677
0003_D07	285220	EPHA6	-1.72766
0003_D08	26007	DAK	-2.54542
0003_D09	157285		-2.7848
0003_D10	55359	STYK1	-0.20065
0003_D11	1739	DLG1	1.7227
0003_E02	1740	DLG2	-1.17851
0003_E03	1741	DLG3	-0.91299
0003_E04	1742	DLG4	-2.02629
0003_E05	1760	DMPK	-3.67123
0003_E06	5611	DNAJC3	-2.44717
0003_E07	1796	DOK1	-3.16348
0003_E08	1841	DTYMK	-1.1194
0003_E09	1843	DUSP1	-3.16915
0003_E10	11221	DUSP10	-4.14321
0003_E11	1844	DUSP2	-0.98992
0003_F02	56940	DUSP22	-4.65854
0003_F03	1846	DUSP4	-0.934855
0003_F04	1847	DUSP5	-0.55497
0003_F05	1848	DUSP6	-2.90061
0003_F06	1849	DUSP7	-1.35241
0003_F07	1850	DUSP8	-3.85315
0003_F08	1859	DYRK1A	-0.83773
0003_F09	9149	DYRK1B	-2.23031
0003_F10	8445	DYRK2	-1.51005
0003_F11	8444	DYRK3	-0.87942
0003_G02	8798	DYRK4	-0.85921
0003_G03	1907	EDN2	-1.21536
0003_G04	29904	EEF2K	-1.41763
0003_G05	1956	EGFR	0.0891
0003_G06	9451	EIF2AK3	-3.87842
0003_G07	27104		-2.26275
0003_G08	55500	ETNK1	-2.61958
0003_G09	10411	RAPGEF3	-0.35701
0003_G10	2041	EPHA1	-4.25328
0003_G11	1969	EPHA2	-2.67303
0003_H02	2042	EPHA3	-2.66988
0003_H04	2044	EPHA5	-1.72353
0003_H05	2045	EPHA7	-1.17002
0003_H06	2046	EPHA8	-1.47471
0003_H07	2047	EPHB1	-3.10029
0003_H08	2048	EPHB2	-1.50273
0003_H09	2049	EPHB3	0.009665
0003_H10	2050	EPHB4	-1.21849
0003_H11	2051	EPHB6	-0.11545
0004_A02	2064	ERBB2	-2.08446
0004_A03	2065	ERBB3	-1.5483
0004_A04	2066	ERBB4	-0.828845
0004_A05	225689	MAPK15	-2.27672
0004_A06	2081	ERN1	-2.89221
0004_A07	2122	MECOM	-0.55425
0004_A08	10922	FASTK	-1.6201
0004_A09	2241	FER	-1.92302
0004_A10	2242	FES	-0.0738
0004_A11	2260	FGFR1	0.09659
0004_B02	2263	FGFR2	-1.86642
0004_B03	2261	FGFR3	-0.55313
0004_B04	2264	FGFR4	0.830435
0004_B05	2268	FGR	-0.9002
0004_B06	55681	SCYL2	-0.21242
0004_B07	55224	ETNK2	-0.0146
0004_B08	55750	AGK	-0.29197
0004_B09	55312	RFK	0.22102
0004_B10	64799	IQCH	-0.54149
0004_B11	65220	NADK	1.10518
0004_C02	54986	ULK4	-0.84137
0004_C03	79896	THNSL1	0.35029
0004_C04	80122	YSK4	0.57218
0004_C05	79705	LRRK1	-0.0627
0004_C06	84197		-3.83137
0004_C07	124923		-3.0682
0004_C08	152110	NEK10	-0.0445
0004_C09	158067	C9orf98	-3.08138
0004_C10	197259	MLKL	-1.44342
0004_C11	348825	TPRXL	0.76805
0004_D02	2321	FLT1	-1.5702
0004_D03	2322	FLT3	0.64508
0004_D04	2324	FLT4	-2.91209
0004_D05	64122	FN3K	-2.0832
0004_D06	79672	FN3KRP	-0.9119
0004_D07	2475	MTOR	-1.07744
0004_D08	2395	FXN	-0.278945
0004_D09	2444	FRK	-2.4627
0004_D10	197258	FUK	-0.18296
0004_D11	2533	FYB	1.25009
0004_E02	2534	FYN	-1.61236
0004_E03	2580	GAK	-1.03966
0004_E04	2584	GALK1	-1.53463
0004_E05	2585	GALK2	-0.806685
0004_E06	2596	GAP43	-0.0198
0004_E08	2675	GFRA2	1.09695
0004_E09	2710	GK	0.165825
0004_E10	2712	GK2	-0.49887
0004_E11	2764	GMFB	-2.23865
0004_F03	10020	GNE	-5.33054
0004_F04	2868	GRK4	-0.36641
0004_F05	2869	GRK5	-0.44402
0004_F06	2870	GRK6	-1.46644
0004_F07	131890	GRK7	-2.91534
0004_F08	83903	GSG2	0.0301
0004_F09	2931	GSK3A	0.91738
0004_F10	2932	GSK3B	2.45285
0004_F11	2965	GTF2H1	-0.0272
0004_G02	2984	GUCY2C	-2.82222
0004_G03	3000	GUCY2D	-1.64101
0004_G04	2986	GUCY2F	-1.69949
0004_G05	2987	GUK1	-1.87153
0004_G06	26353	HSPB8	-1.19162
0004_G07	115701	ALPK2	-0.0839
0004_G08	3055	HCK	0.14285
0004_G09	204851	HIPK1	-1.21839
0004_G10	28996	HIPK2	3.64946
0004_G11	10114	HIPK3	0.33411
0004_H02	147746	HIPK4	0.00551
0004_H03	3098	HK1	-2.44957
0004_H04	3099	HK2	-1.0166
0004_H05	3101	HK3	-0.66812
0004_H06	27102	EIF2AK1	-5.536
0004_H07	55351	STK32B	0.79388
0004_H08	55561	CDC42BPG	-2.4643
0004_H10	9270	ITGB1BP1	-2.6924
0004_H11	84930	MASTL	0.19239
0005_A02	22858	ICK	-0.65159
0005_A03	3480	IGF1R	-0.33125
0005_A04	9807	IP6K1	-2.45205
0005_A05	51447	IP6K2	-0.955245
0005_A06	117283	IP6K3	0.117275
0005_A07	8518	IKBKAP	-1.84436
0005_A08	3551	IKBKB	-1.134
0005_A09	9641	IKBKE	0.48899
0005_A10	3558	IL2	-0.83872
0005_A11	3611	ILK	0.52541
0005_B02	80895	ILKAP	-3.88271
0005_B03	253430	IPMK	-3.73369
0005_B04	3643	INSR	-2.30255
0005_B05	3645	INSRR	-0.79856
0005_B06	3654	IRAK1	-2.08513
0005_B07	3656	IRAK2	-3.43175
0005_B08	11213	IRAK3	-0.0124
0005_B10	3702	ITK	-1.05667
0005_B11	3705	ITPK1	-0.85948
0005_C02	3706	ITPKA	-3.97737
0005_C04	80271	ITPKC	-4.61871
0005_C05	3716	JAK1	-1.10553
0005_C06	3717	JAK2	-1.02013
0005_C07	3718	JAK3	-1.7847
0005_C08	51347	TAOK3	-1.44754
0005_C09	3791	KDR	-5.34248
0005_C10	3795	KHK	-2.06876
0005_C11	23043	TNIK	-5.41683
0005_D02	23031	MAST3	-1.01461
0005_D03	23387	SIK3	-2.57185
0005_D04	57551	TAOK1	-1.70288
0005_D05	57574	2010-03-03	-2.87759
0005_D06	57729		-6.80533
0005_D07	85443	DCLK3	-0.55078
0005_D08	84451		-2.93866
0005_D09	84446	BRSK1	-2.26506
0005_D10	114783	LMTK3	-0.16248
0005_D11	23303	KIF13B	-2.88603
0005_E02	127933	UHMK1	-2.17112
0005_E03	3815	KIT	-1.2996
0005_E04	22853	LMTK2	-0.89691
0005_E05	283455	KSR2	-4.15327
0005_E06	80216	ALPK1	-5.91667
0005_E07	9113	LATS1	-3.69136
0005_E08	26524	LATS2	-2.32648
0005_E09	3932	LCK	-2.17161
0005_E10	3937	LCP2	-3.13676
0005_E11	10611	PDLIM5	-1.90164
0005_F02	3984	LIMK1	-1.82356
0005_F03	3985	LIMK2	-2.33943
0005_F04	115704	EVI5L	-2.13144
0005_F05	149420	PDIK1L	-0.90718
0005_F06	221823	PRPS1L1	-2.4392
0005_F07	340371	NRBP2	-4.08608
0005_F08	91807	MYLK3	-5.5681
0005_F09	4058	LTK	-0.0114
0005_F10	92335	STRADA	-3.26929
0005_F11	2534	FYN	-4.12595
0005_G02	4092	SMAD7	-3.00771
0005_G03	260425	MAGI3	-2.18871
0005_G04	4117	MAK	-0.0691
0005_G05	10892	MALT1	-3.44502
0005_G06	5604	MAP2K1	-7.04209
0005_G07	8649	MAPKSP1	-4.45327
0005_G08	5605	MAP2K2	-2.99946
0005_G09	5606	MAP2K3	-2.14628
0005_G10	6416	MAP2K4	-1.64047
0005_G11	5607	MAP2K5	-2.77009
0005_H02	5608	MAP2K6	-4.19419
0005_H03	5609	MAP2K7	-2.2391
0005_H04	4214	MAP3K1	-1.56611
0005_H05	4294	MAP3K10	-2.08045
0005_H06	4296	MAP3K11	-2.78599
0005_H07	7786	MAP3K12	-4.60394
0005_H08	9175	MAP3K13	-4.06595
0005_H09	9020	MAP3K14	-2.08444
0005_H10	10746	MAP3K2	-1.40537
0005_H11	4215	MAP3K3	-1.89716
0006_A02	4216	MAP3K4	1.46187
0006_A03	4217	MAP3K5	-0.65133
0006_A04	9064	MAP3K6	-0.0577
0006_A05	6885	MAP3K7	-1.04059
0006_A06	1326	MAP3K8	-0.403935
0006_A08	11184	MAP4K1	-0.0447
0006_A09	5871	MAP4K2	-0.69232
0006_A10	8491	MAP4K3	2.22622
0006_A11	9448	MAP4K4	-0.93864
0006_B02	11183	MAP4K5	0.20827
0006_B03	5594	MAPK1	-1.26665
0006_B04	5602	MAPK10	-0.67756
0006_B05	5600	MAPK11	-2.6983
0006_B06	6300	MAPK12	-2.07789
0006_B07	5603	MAPK13	0.483475
0006_B08	1432	MAPK14	1.8545
0006_B10	5596	MAPK4	-0.55606
0006_B11	5597	MAPK6	-3.23024
0006_C02	5598	MAPK7	-2.11893
0006_C03	5599	MAPK8	-2.82914
0006_C04	9479	MAPK8IP1	-1.29547
0006_C05	23542	MAPK8IP2	-4.30472
0006_C06	23162	MAPK8IP3	-2.9292
0006_C07	5601	MAPK9	0.91594
0006_C08	9261	MAPKAPK2	0.20046
0006_C09	7867	MAPKAPK3	-1.23875
0006_C10	8550	MAPKAPK5	-0.60169
0006_C11	4139	MARK1	-3.97422
0006_D02	2011	MARK2	-3.24405
0006_D04	57787	MARK4	-2.19169
0006_D05	23139	MAST2	-4.10698
0006_D06	4145	MATK	-2.3661
0006_D07	51562	MBIP	-0.42885
0006_D08	9833	MELK	-0.2199
0006_D09	10461	MERTK	-0.78684
0006_D10	4233	MET	-1.5656
0006_D11	93627	TBCK	-3.74928
0006_E02	202374	STK32A	-4.99692
0006_E03	206426		-5.97064
0006_E04	122011	CSNK1A1L	-1.12218
0006_E05	167359		-0.95022
0006_E06	169436	C9orf96	-1.29724
0006_E07	166614	DCLK2	-2.1726
0006_E08	138429	PIP5KL1	0.0166
0006_E09	83931	STK40	-0.0416
0006_E10	80724	ACAD10	-2.00731
0006_E11	79012	CAMKV	-1.81319
0006_F02	57538	ALPK3	-3.57314
0006_F03	50488	MINK1	-2.33851
0006_F04	8569	MKNK1	-3.79021
0006_F05	2872	MKNK2	-4.15689
0006_F06	4342	MOS	-1.22904
0006_F07	4354	MPP1	-4.51977
0006_F08	4355	MPP2	-0.64796
0006_F10	9019	MPZL1	-2.65652
0006_F11	9902	MRC2	0.14788
0006_G03	51765		-3.02854
0006_G04	4593	MUSK	-0.56218
0006_G05	4597	MVD	-1.66534
0006_G06	4598	MVK	-0.116
0006_G07	4638	MYLK	-6.20313
0006_G08	85366	MYLK2	-0.0241
0006_G09	53904	MYO3A	-1.17297
0006_G10	140469	MYO3B	1.69746
0006_G11	55577	NAGK	-2.33476
0006_H02	26960	NBEA	-1.58517
0006_H03	80347	COASY	-0.0205
0006_H04	4750	NEK1	-1.53127
0006_H05	79858	NEK11	-0.0236
0006_H06	4751	NEK2	-0.55326
0006_H07	4752	NEK3	-1.27796
0006_H08	6787	NEK4	-0.0263
0006_H09	10783	NEK6	-1.39362
0006_H10	140609	NEK7	-2.067
0006_H11	284086	NEK8	-1.9141
0007_A02	91754	NEK9	-0.88303
0007_A03	51701	NLK	0.98326
0007_A04	4830	NME1	-2.66303
0007_A05	4831	NME2	-4.63601
0007_A06	4832	NME3	-0.39382
0007_A07	4833	NME4	-0.60443
0007_A08	8382	NME5	-0.46477
0007_A09	10201	NME6	-1.77594
0007_A10	29922	NME7	1.64122
0007_A11	4881	NPR1	0.70719
0007_B02	4882	NPR2	-0.55506
0007_B03	29959	NRBP1	-0.47537
0007_B04	10718	NRG3	-3.28957
0007_B05	4914	NTRK1	-0.309825
0007_B06	4915	NTRK2	-0.465565
0007_B07	4916	NTRK3	0.198155
0007_B08	89882	TPD52L3	1.66952
0007_B09	9943	OXSR1	-2.03151
0007_B10	55197	RPRD1A	0.41559
0007_B11	57147	SCYL3	0.97501
0007_C02	29993	PACSIN1	-3.5693
0007_C03	55824	PAG1	-2.83068
0007_C04	5058	PAK1	-2.65163
0007_C05	5062	PAK2	-2.33569
0007_C06	5063	PAK3	-3.27402
0007_C07	10298	PAK4	-2.28207
0007_C08	56924	PAK6	-1.87001
0007_C09	57144	PAK7	-2.26122
0007_C10	53354	PANK1	-2.76426
0007_C11	79646	PANK3	1.43837
0007_D02	55229	PANK4	-4.12918
0007_D03	9061	PAPSS1	-1.73769
0007_D04	9060	PAPSS2	-0.985995
0007_D05	23178	PASK	-2.66993
0007_D06	5105	PCK1	-2.69705
0007_D07	5106	PCK2	-1.4113
0007_D08	5127	CDK16	-1.72329
0007_D09	5128	CDK17	-2.0758
0007_D10	5129	CDK18	0.119365
0007_D11	5156	PDGFRA	-0.74767
0007_E02	5159	PDGFRB	-0.646995
0007_E03	5163	PDK1	-4.8058
0007_E04	5164	PDK2	-0.96423
0007_E05	5165	PDK3	-1.71112
0007_E06	5166	PDK4	-4.92387
0007_E07	5170	PDPK1	-0.15503
0007_E08	5207	PFKFB1	-1.45305
0007_E09	5208	PFKFB2	-0.214
0007_E10	5209	PFKFB3	-0.0876
0007_E11	5210	PFKFB4	0.80321
0007_F02	5211	PFKL	-0.54327
0007_F03	5213	PFKM	-3.8442
0007_F04	5214	PFKP	-6.19877
0007_F05	5218	CDK14	-3.07202
0007_F06	5230	PGK1	-4.20205
0007_F07	5232	PGK2	-4.70877
0007_F08	5255	PHKA1	-2.82516
0007_F09	5256	PHKA2	-0.82865
0007_F10	5260	PHKG1	-0.49191
0007_F11	5261	PHKG2	-0.46962
0007_G02	55300	PI4K2B	-0.86847
0007_G03	55361	PI4K2A	-9.45049
0007_G04	5286	PIK3C2A	-0.5341
0007_G05	5287	PIK3C2B	-3.23417
0007_G06	5288	PIK3C2G	-0.85742
0007_G07	5290	PIK3CA	-6.62536
0007_G08	5291	PIK3CB	-1.21513
0007_G09	5294	PIK3CG	-0.847255
0007_G10	5295	PIK3R1	-2.32735
0007_G11	5296	PIK3R2	0.0682
0007_H02	8503	PIK3R3	-2.20574
0007_H03	30849	PIK3R4	-1.07595
0007_H04	5297	PI4KA	-1.10296
0007_H05	5298	PI4KB	-2.04535
0007_H06	5292	PIM1	0.6073
0007_H07	11040	PIM2	-1.90526
0007_H08	65018	PINK1	-2.7689
0007_H09	8394	PIP5K1A	0.66387
0007_H10	5305	PIP4K2A	0.0512
0007_H11	8396	PIP4K2B	-0.331435
0008_A02	79837	PIP4K2C	-1.28376
0008_A03	83394	PITPNM3	-1.21163
0008_A04	282974	STK32C	-3.07287
0008_A05	5569	PKIA	-4.19264
0008_A06	5570	PKIB	-0.93394
0008_A07	5313	PKLR	-1.16935
0008_A08	5315	PKM2	-0.51892
0008_A09	9088	PKMYT1	-2.42407
0008_A10	29941	PKN3	-2.41775
0008_B02	5394	EXOSC10	-1.0612
0008_B03	10654	PMVK	-0.46038
0008_B05	84152	PPP1R1B	-2.85565
0008_B06	5515	PPP2CA	-1.44626
0008_B08	5531	PPP4C	-0.83252
0008_B09	5562	PRKAA1	0.47968
0008_B10	5563	PRKAA2	-0.10489
0008_B11	5566	PRKACA	0.95425
0008_C02	5567	PRKACB	-2.16194
0008_C03	5568	PRKACG	-0.9734
0008_C04	5571	PRKAG1	-0.233325
0008_C05	53632	PRKAG3	-2.51766
0008_C06	5573	PRKAR1A	-0.76442
0008_C07	5576	PRKAR2A	-1.13648
0008_C08	5577	PRKAR2B	-0.101665
0008_C09	5578	PRKCA	-0.27031
0008_C10	9463	PICK1	-0.53485
0008_C11	5580	PRKCD	-1.40194
0008_D02	5581	PRKCE	-1.80597
0008_D03	5582	PRKCG	-2.97964
0008_D04	5583	PRKCH	-0.013
0008_D05	5584	PRKCI	-1.58619
0008_D06	5585	PKN1	-0.10846
0008_D07	5586	PKN2	-2.75758
0008_D08	5587	PRKD1	-1.54488
0008_D09	23683	PRKD3	-1.46718
0008_D10	5588	PRKCQ	-0.16828
0008_D11	5589	PRKCSH	-3.30215
0008_E02	5590	PRKCZ	-0.91654
0008_E03	25865	PRKD2	-5.12891
0008_E04	5591	PRKDC	-1.53702
0008_E05	5592	PRKG1	-6.57361
0008_E06	5593	PRKG2	-0.173175
0008_E07	5610	EIF2AK2	0.61278
0008_E08	8575	PRKRA	-0.978395
0008_E09	65125	WNK1	-0.86282
0008_E10	65268	WNK2	-2.25345
0008_E11	65267	WNK3	-0.05665
0008_F02	65266	WNK4	-1.75039
0008_F03	5613	PRKX	-1.56988
0008_F04	5616	PRKY	-3.32459
0008_F05	8899	PRPF4B	-1.8362
0008_F06	5631	PRPS1	-2.37349
0008_F07	5634	PRPS2	1.68562
0008_F08	5635	PRPSAP1	-0.8187
0008_F09	5636	PRPSAP2	-1.5763
0008_F10	9344	TAOK2	-1.3653
0008_F11	5681	PSKH1	-0.84567
0008_G02	85481	PSKH2	-1.62847
0008_G03	5747	PTK2	-1.7725
0008_G04	2185	PTK2B	-2.15794
0008_G05	5753	PTK6	-2.63593
0008_G06	5754	PTK7	-3.17795
0008_G07	5756	TWF1	-1.01804
0008_G08	11344	TWF2	-1.02588
0008_G09	84867	PTPN5	-0.81541
0008_G10	5793	PTPRG	-0.41459
0008_G11	5795	PTPRJ	-0.727705
0008_H02	5801	PTPRR	-1.4716
0008_H03	11122	PTPRT	-3.21895
0008_H04	54899	PXK	-1.35905
0008_H05	5832	ALDH18A1	-1.67387
0008_H06	5879	RAC1	-1.57702
0008_H07	5894	RAF1	-1.96392
0008_H08	5891	RAGE	-1.18648
0008_H10	8566	PDXK	-2.23929
0008_H11	5579	PRKCB	-2.49784
0009_A02	64080	RBKS	-3.10913
0009_A03	5979	RET	-1.28118
0009_A04	5987	TRIM27	-1.98311
0009_A05	6011	GRK1	-2.86468
0009_A06	83732	RIOK1	-1.69274
0009_A07	8780	RIOK3	-2.93709
0009_A08	8737	RIPK1	-3.1826
0009_A09	8767	RIPK2	-0.59131
0009_A10	11035	RIPK3	-1.33244
0009_A11	6041	RNASEL	-0.13132
0009_B02	6093	ROCK1	-3.45739
0009_B03	9475	ROCK2	-0.23405
0009_B04	4919	ROR1	-2.79185
0009_B05	4920	ROR2	-4.21634
0009_B06	6098	ROS1	-1.66784
0009_B07	6102	RP2	-1.27283
0009_B08	6195	RPS6KA1	-0.38614
0009_B09	6196	RPS6KA2	-1.3962
0009_B10	6197	RPS6KA3	-0.76367
0009_B11	8986	RPS6KA4	2.23782
0009_C02	9252	RPS6KA5	-1.33061
0009_C03	27330	RPS6KA6	-0.74967
0009_C04	6198	RPS6KB1	-1.44318
0009_C05	6199	RPS6KB2	-0.3078
0009_C06	26750	RPS6KC1	-0.73005
0009_C07	83694	RPS6KL1	-2.86718
0009_C08	6259	RYK	1.54445
0009_C09	22983	MAST1	-1.68157
0009_C10	8631	SKAP1	-0.30116
0009_C11	57410	SCYL1	1.07362
0009_D02	22929	SEPHS1	-3.6396
0009_D03	6446	SGK1	-1.39752
0009_D04	10110	SGK2	0.77388
0009_D05	23678	SGK3	0.13776
0009_D06	6464	SHC1	-0.00161
0009_D07	23235	SIK2	-1.11645
0009_D08	9748	SLK	-1.57786
0009_D10	81788	NUAK2	-1.69141
0009_D11	150094	SIK1	-2.22016
0009_E02	10769	PLK2	-1.62693
0009_E03	54861	SNRK	-1.76246
0009_E04	8651	SOCS1	-3.20587
0009_E05	9655	SOCS5	-2.05991
0009_E06	53340	SPA17	-2.04895
0009_E07	56990	CDC42SE2	0.14244
0009_E08	8877	SPHK1	-1.1382
0009_E09	56848	SPHK2	-2.00802
0009_E10	22928	SEPHS2	-0.25101
0009_E11	8878	SQSTM1	0.32964
0009_F02	6714	SRC	-1.66471
0009_F03	6725	SRMS	-0.239485
0009_F04	6732	SRPK1	-1.60312
0009_F05	6733	SRPK2	-1.24516
0009_F06	10006	ABI1	-0.44301
0009_F07	83983	TSSK6	-0.54865
0009_F08	6793	STK10	-1.1268
0009_F09	6794	STK11	-2.6611
0009_F10	8576	STK16	0.0882
0009_F11	9263	STK17A	0.340765
0009_G02	9262	STK17B	-2.97049
0009_G03	10733	PLK4	-0.976
0009_G04	8859	STK19	-3.52591
0009_G05	23617	TSSK2	-1.18762
0009_G06	81629	TSSK3	-1.66341
0009_G07	83942	TSSK1B	-1.47949
0009_G08	26576	SRPK3	-2.36286
0009_G09	8428	STK24	-0.50164
0009_G10	10494	STK25	-3.80194
0009_G11	9024	BRSK2	0.43053
0009_H03	56164	STK31	-1.10627
0009_H04	65975	STK33	-2.77529
0009_H05	140901	STK35	-3.92423
0009_H06	27148	STK36	-2.99751
0009_H08	23012	STK38L	-4.1001
0009_H09	27347	STK39	-0.45549
0009_H10	6789	STK4	-2.4795
0009_H11	6790	AURKA	-1.74084
0010_A02	6850	SYK	-2.15282
0010_A03	6872	TAF1	-0.23016
0010_A04	138474	TAF1L	-2.63427
0010_A05	9344	TAOK2	-0.38692
0010_A06	29110	TBK1	-0.454765
0010_A07	7006	TEC	-0.24831
0010_A08	7010	TEK	-0.88746
0010_A10	10420	TESK2	-0.53912
0010_A11	56155	TEX14	-1.63583
0010_B02	7046	TGFBR1	-1.84959
0010_B03	7048	TGFBR2	-3.12162
0010_B04	7075	TIE1	0.30669
0010_B05	9414	TJP2	0.0222
0010_B06	7083	TK1	-0.99078
0010_B07	7084	TK2	0.92472
0010_B08	9874	TLK1	-2.21535
0010_B09	11011	TLK2	-0.14767
0010_B10	7096	TLR1	1.42397
0010_B11	7098	TLR3	0.17554
0010_C02	7099	TLR4	-2.82447
0010_C03	10333	TLR6	-0.68956
0010_C04	55872	PBK	-0.77294
0010_C05	27010	TPK1	-0.74682
0010_C06	11139		0.40438
0010_C07	28951	TRIB2	0.38526
0010_C08	50852	TRAT1	-2.00574
0010_C09	7204	TRIO	-0.45097
0010_C10	140803	TRPM6	-0.70866
0010_C11	54822	TRPM7	0.0645
0010_D02	84630	TTBK1	-0.92186
0010_D03	146057	TTBK2	-0.23484
0010_D04	7272	TTK	-0.725815
0010_D05	7273	TTN	0.17635
0010_D06	7294	TXK	-2.12099
0010_D07	51314	TXNDC3	-1.12271
0010_D08	7297	TYK2	-0.25083
0010_D09	7301	TYRO3	-1.30663
0010_D10	83549	UCK1	-2.9929
0010_D11	7360	UGP2	-0.83408
0010_E02	8408	ULK1	-1.69538
0010_E03	9706	ULK2	-2.1048
0010_E04	51727	CMPK1	-1.05591
0010_E05	7371	UCK2	0.40547
0010_E06	54963	UCKL1	-3.08444
0010_E07	7443	VRK1	-1.57296
0010_E08	7444	VRK2	-0.37907
0010_E09	51231	VRK3	-1.74919
0010_E10	7465	WEE1	-0.094475
0010_E11	11197	WIF1	0.88685
0010_F02	9942	XYLB	-0.59793
0010_F03	7525	YES1	-4.06891
0010_F04	7533	YWHAH	-1.36085
0010_F05	10971	YWHAQ	-1.8049
0010_F06	51776		-0.77577
0010_F07	7535	ZAP70	-1.68468
0010_F08	8797	TNFRSF10A	0.11928
0010_F10	60385	TSKS	-1.54516
0011_A02	117	ADCYAP1R1	-1.54349
0011_A03	11318	GPR182	0.53837
0011_A04	134	ADORA1	-0.58166
0011_A05	135	ADORA2A	0.98803
0011_A06	136	ADORA2B	-0.27803
0011_A07	140	ADORA3	-1.94142
0011_A08	148	ADRA1A	-1.56023
0011_A09	147	ADRA1B	-1.92023
0011_A10	146	ADRA1D	-0.78613
0011_A11	150	ADRA2A	2.61539
0011_B02	151	ADRA2B	-0.4855
0011_B03	152	ADRA2C	0.400805
0011_B04	153	ADRB1	-2.3179
0011_B05	154	ADRB2	-6.03109
0011_B06	155	ADRB3	-2.8649
0011_B07	156	ADRBK1	-2.93045
0011_B08	157	ADRBK2	-0.99687
0011_B09	185	AGTR1	-1.47643
0011_B10	186	AGTR2	-2.05342
0011_B11	187	APLNR	2.95383
0011_C02	207	AKT1	-0.67433
0011_C03	403	ARL3	-1.91687
0011_C04	408	ARRB1	-2.08734
0011_C05	552	AVPR1A	-1.91444
0011_C06	553	AVPR1B	0.8326
0011_C07	554	AVPR2	0.496835
0011_C08	575	BAI1	-3.05527
0011_C09	576	BAI2	-1.33472
0011_C10	577	BAI3	-0.72059
0011_C11	623	BDKRB1	-0.66456
0011_D02	624	BDKRB2	-0.2179
0011_D03	643	CXCR5	-0.0139
0011_D04	680	BRS3	-2.27605
0011_D05	8834	TMEM11	-4.03071
0011_D06	718	C3	-1.60127
0011_D07	719	C3AR1	-1.55472
0011_D08	727	C5	-4.61693
0011_D09	728	C5AR1	-0.859375
0011_D10	64111	NPVF	-1.30394
0011_D11	796	CALCA	-2.22251
0011_E02	799	CALCR	-0.46432
0011_E03	10203	CALCRL	-1.17159
0011_E04	801	CALM1	-0.067365
0011_E05	846	CASR	-0.84706
0011_E06	1238	CCBP2	-0.0637
0011_E07	6361	CCL17	-1.69536
0011_E08	6347	CCL2	-1.16841
0011_E09	6368	CCL23	-1.37737
0011_E11	6348	CCL3	-0.2923
0011_F02	1230	CCR1	-0.43054
0011_F03	1231		-2.6138
0011_F04	1232	CCR3	-1.57841
0011_F05	1233	CCR4	-0.80122
0011_F06	1234	CCR5	-1.45077
0011_F07	1235	CCR6	-0.83108
0011_F08	1236	CCR7	-2.25075
0011_F10	10803	CCR9	-2.20045
0011_F11	51554	CCRL1	-1.189
0011_G02	9034	CCRL2	-2.43865
0011_G03	916	CD3E	-2.84117
0011_G04	976	CD97	-0.49543
0011_G05	9620	CELSR1	-0.11174
0011_G06	1952	CELSR2	-0.68875
0011_G07	1951	CELSR3	-1.94723
0011_G08	8208	CHAF1B	-5.48012
0011_G09	1129	CHRM2	-0.0317
0011_G10	1131	CHRM3	-1.91649
0011_G11	1240	CMKLR1	-0.80435
0011_H03	1269	CNR2	-2.92138
0011_H04	1394	CRHR1	-1.09202
0011_H05	1395	CRHR2	-1.47557
0011_H06	1407	CRY1	-2.31477
0011_H07	1524	CX3CR1	-4.38722
0011_H08	2919	CXCL1	-2.89346
0011_H09	6387	CXCL12	-1.58934
0011_H10	2920	CXCL2	-2.26546
0011_H11	2921	CXCL3	-2.09745
0012_A02	4283	CXCL9	-0.830045
0012_A03	2833	CXCR3	-1.24105
0012_A04	7852	CXCR4	-1.79626
0012_A05	10663	CXCR6	-1.15579
0012_A06	10800	CYSLTR1	-1.92435
0012_A07	57105	CYSLTR2	-3.26618
0012_A08	1673	DEFB4A	-1.49917
0012_A09	1812	DRD1	-1.20125
0012_A10	1816	DRD5	-1.2147
0012_A11	1880	GPR183	0.65375
0012_B02	9718	ECE2	-1.09225
0012_B03	1901	S1PR1	-0.20871
0012_B04	1902	LPAR1	-0.96224
0012_B05	1903	S1PR3	-0.72788
0012_B06	9170	LPAR2	-1.31326
0012_B07	9294	S1PR2	-2.92781
0012_B08	8698	S1PR4	-2.76296
0012_B09	23566	LPAR3	0.057155
0012_B10	53637	S1PR5	0.36162
0012_B11	1909	EDNRA	0.36709
0012_C02	1910	EDNRB	-0.92167
0012_C03	6785	ELOVL4	-1.85063
0012_C04	64123	ELTD1	-0.48867
0012_C05	2015	EMR1	-1.55919
0012_C06	84658	EMR3	-1.35268
0012_C07	9283	GPR37L1	-0.25989
0012_C08	2149	F2R	-1.41566
0012_C09	2150	F2RL1	-0.47227
0012_C10	2151	F2RL2	-0.24888
0012_C11	9002	F2RL3	-0.95521
0012_D02	84636	GPR174	0.34831
0012_D03	83954		-3.73137
0012_D04	55065	GPR172B	-0.10479
0012_D05	54475	NLE1	-1.1782
0012_D06	79581	GPR172A	-4.71842
0012_D07	54974	THG1L	-1.13622
0012_D08	219445	OR7E5P	-0.54826
0012_D10	2357	FPR1	0.65001
0012_D11	2358	FPR2	0.98476
0012_E02	2359	FPR3	-1.10049
0012_E03	2492	FSHR	-2.53035
0012_E04	2532	DARC	-0.80627
0012_E05	8321	FZD1	-0.31544
0012_E06	11211	FZD10	-0.25941
0012_E07	2535	FZD2	-0.92586
0012_E08	7976	FZD3	-1.4258
0012_E09	8322	FZD4	-1.6742
0012_E10	7855	FZD5	0.71861
0012_E11	8323	FZD6	-0.91948
0012_F02	8324	FZD7	0.953595
0012_F03	8325	FZD8	-1.31088
0012_F04	8326	FZD9	-2.12565
0012_F05	2550	GABBR1	-1.57857
0012_F06	8811	GALR2	0.156125
0012_F07	2641	GCG	-1.62923
0012_F08	2642	GCGR	-0.0227
0012_F10	2693	GHSR	-0.0127
0012_F11	2696	GIPR	-0.0143
0012_G02	28964	GIT1	-0.37476
0012_G03	9815	GIT2	-1.35026
0012_G04	2740	GLP1R	-0.36376
0012_G05	9340	GLP2R	-0.71863
0012_G06	10672	GNA13	-0.0559
0012_G07	9630	GNA14	-0.29207
0012_G08	2769	GNA15	0.0191
0012_G09	2770	GNAI1	-1.58244
0012_G10	2773	GNAI3	-1.83181
0012_G11	2775	GNAO1	-0.80763
0012_H02	2776	GNAQ	-0.22206
0012_H04	2779	GNAT1	0.104175
0012_H05	2780	GNAT2	0.6872
0012_H06	2781	GNAZ	-0.27971
0012_H07	2782	GNB1	-1.05526
0012_H08	2784	GNB3	-1.17707
0012_H09	59345	GNB4	-1.10293
0012_H10	2791	GNG11	0.14548
0012_H11	55970	GNG12	-0.38432
0013_A02	2785	GNG3	-1.74756
0013_A03	2786	GNG4	-2.73852
0013_A04	2787	GNG5	-1.83074
0013_A05	2788	GNG7	-1.59604
0013_A06	2798	GNRHR	-0.695
0013_A07	114814	GNRHR2	-0.47852
0013_A08	151306	GPBAR1	0.23497
0013_A09	139760	GPR119	1.48479
0013_A10	11245	GPR176	-0.20863
0013_A11	2825	GPR1	-1.19764
0013_B02	2834	PRLHR	0.31138
0013_B03	339403	RXFP4	-0.77394
0013_B04	83550	GPR101	-0.11418
0013_B05	83551	TAAR8	-1.55823
0013_B06	9934	P2RY14	-0.97476
0013_B07	266977	GPR110	0.5938
0013_B08	222611	GPR111	-1.01428
0013_B09	139378	GPR112	-0.7935
0013_B10	165082	GPR113	-0.52785
0013_B11	221393	GPR115	1.68832
0013_C02	221395	GPR116	-1.86141
0013_C03	139760	GPR119	-4.1644
0013_C04	2835	GPR12	0.32375
0013_C05	84435	GPR123	-3.62953
0013_C06	25960	GPR124	0.0699
0013_C07	57211	GPR126	-0.6454
0013_C08	84873	GPR128	-1.31252
0013_C09	29933	GPR132	0.27926
0013_C10	221391	OPN5	-0.41503
0013_C11	2837	UTS2R	0.44074
0013_D02	353345	GPR141	-2.01508
0013_D03	4935	GPR143	-0.78734
0013_D04	84539	MCHR2	0.33713
0013_D05	115330	GPR146	0.094
0013_D06	2838	GPR15	0.0156
0013_D07	165829	GPR156	-1.85496
0013_D08	80045	GPR157	-0.94226
0013_D09	26996	GPR160	-1.90927
0013_D10	23432	GPR161	-0.73599
0013_D11	2840	GPR17	0.3286
0013_E02	2841	GPR18	-0.40486
0013_E03	2842	GPR19	-1.23248
0013_E04	2826	CCR10	1.74766
0013_E05	2843	GPR20	-0.53709
0013_E06	2844	GPR21	-0.00923
0013_E07	2845	GPR22	-3.32681
0013_E08	2846	LPAR4	1.09235
0013_E09	2847	MCHR1	0.13346
0013_E10	2848	GPR25	2.22953
0013_E11	2849	GPR26	-0.00582
0013_F02	2850	GPR27	-0.75403
0013_F03	2827	GPR3	-2.13722
0013_F04	2852	GPER	-1.4271
0013_F05	2853	GPR31	-0.32741
0013_F06	2854	GPR32	-0.91388
0013_F07	2857	GPR34	-0.0764
0013_F08	2859	GPR35	-2.26198
0013_F09	2861	GPR37	-3.4694
0013_F10	2862	MLNR	0.415925
0013_F11	2863	GPR39	0.19002
0013_G02	2828	GPR4	-1.67687
0013_G03	2864	FFAR1	-0.219845
0013_G04	2865	FFAR3	-1.53703
0013_G05	2866	GPR42	-0.40047
0013_G06	2867	FFAR2	-0.79209
0013_G07	11251	GPR44	-1.81637
0013_G08	11250	GPR45	-0.82268
0013_G09	55366	LGR4	-1.66146
0013_G10	8549	LGR5	0.51068
0013_G11	9248	GPR50	-1.18747
0013_H02	9568	GABBR2	-1.5713
0013_H03	9293	GPR52	-1.1724
0013_H04	84634	KISS1R	-0.781955
0013_H05	9290	GPR55	-3.18734
0013_H06	9289	GPR56	0.58546
0013_H07	9287	TAAR2	0.34836
0013_H08	2830	GPR6	-2.18696
0013_H09	83873	GPR61	-2.11668
0013_H10	118442	GPR62	-0.00466
0013_H11	81491	GPR63	-0.12645
0014_A02	10149	GPR64	-1.4479
0014_A03	8477	GPR65	-2.73105
0014_A04	10316	NMUR1	-3.5479
0014_A05	8111	GPR68	-1.67274
0014_A06	2831	NPBWR1	-2.27154
0014_A07	10888	GPR83	-2.55466
0014_A08	10887	PROKR1	-1.54419
0014_A09	128674	PROKR2	-2.07429
0014_A10	10886	NPFFR2	-1.2813
0014_A11	10936	GPR75	-1.00191
0014_B02	27202	GPR77	-0.76177
0014_B03	27201	GPR78	-4.04806
0014_B04	2832	NPBWR2	-1.29211
0014_B05	27199	OXGR1	-1.58557
0014_B06	27198	GPR81	-6.68281
0014_B07	27197	GPR82	-1.92317
0014_B08	53831	GPR84	-3.86782
0014_B09	54329	GPR85	-2.53396
0014_B10	53829	P2RY13	-2.13086
0014_B11	53836	GPR87	0.88348
0014_C02	54112	GPR88	-1.82331
0014_C03	56670	SUCNR1	-2.49787
0014_C04	57121	LPAR5	-3.39154
0014_C05	222487	GPR97	-1.03684
0014_C06	51704	GPRC5B	-1.90353
0014_C07	55890	GPRC5C	-2.06893
0014_C08	55507	GPRC5D	-0.95799
0014_C09	222545	GPRC6A	-3.16194
0014_C10	2868	GRK4	-1.49832
0014_C11	2869	GRK5	-4.14113
0014_D02	2870	GRK6	-1.0037
0014_D03	131890	GRK7	-3.42303
0014_D04	27239	GPR162	-0.74054
0014_D05	122042	RXFP2	-3.46798
0014_D06	2911	GRM1	-0.45729
0014_D07	2912	GRM2	-1.89589
0014_D08	2913	GRM3	-1.95881
0014_D09	2914	GRM4	-3.13793
0014_D10	2915	GRM5	-1.16498
0014_D11	2916	GRM6	-0.12095
0014_E02	2917	GRM7	0.21753
0014_E03	2918	GRM8	-3.57225
0014_E04	2925	GRPR	-1.58415
0014_E05	29909	GPR171	-2.90385
0014_E06	8843	GPR109B	-4.1329
0014_E07	338442	GPR109A	-1.62048
0014_E08	3269	HRH1	-0.0107
0014_E09	3274	HRH2	-1.03241
0014_E11	59340	HRH4	0.24768
0014_F02	3350	HTR1A	-0.716975
0014_F03	3351	HTR1B	-2.84914
0014_F04	3352	HTR1D	-2.7128
0014_F05	3354	HTR1E	-0.74323
0014_F06	3355	HTR1F	-1.5579
0014_F07	3356	HTR2A	-0.626285
0014_F08	3358	HTR2C	-1.4854
0014_F09	3359	HTR3A	0.03004
0014_F10	9177	HTR3B	-1.08242
0014_F11	3360	HTR4	-1.82316
0014_G02	3361	HTR5A	-1.14385
0014_G03	3362	HTR6	-3.59529
0014_G04	3363	HTR7	-3.69368
0014_G05	3576	IL8	-1.52813
0014_G06	3577	CXCR1	-2.05974
0014_G07	3579	CXCR2	-0.98256
0014_G08	120066	OR5P3	-1.71989
0014_G09	120065	OR5P2	-1.86031
0014_G10	144124	OR10A5	-1.06884
0014_G11	3760	KCNJ3	-2.61146
0014_H02	3762	KCNJ5	-1.60441
0014_H03	3763	KCNJ6	-2.2987
0014_H04	3765	KCNJ9	-0.406595
0014_H05	10314	LANCL1	-1.75964
0014_H06	29899	GPSM2	-0.53282
0014_H07	59350	RXFP1	-2.90668
0014_H08	3973	LHCGR	-0.57429
0014_H09	115131		-2.53819
0014_H10	22859	LPHN1	-2.84632
0014_H11	5168	ENPP2	-0.44343
0015_A02	23266	LPHN2	-0.0131
0015_A03	23284	LPHN3	-0.91005
0015_A04	1241	LTB4R	-2.42353
0015_A05	56413	LTB4R2	-2.53309
0015_A06	4142	MAS1	-0.98529
0015_A07	116511	MAS1L	-1.32948
0015_A08	84059	GPR98	-0.58669
0015_A09	23344	ESYT1	-0.68857
0015_A10	4157	MC1R	-3.61044
0015_A11	4158	MC2R	-1.00191
0015_B02	4159	MC3R	-2.29538
0015_B03	4160	MC4R	-2.59863
0015_B04	4161	MC5R	0.131445
0015_B05	143503	OR51E1	-0.775245
0015_B06	256710	GLIPR1L1	-3.21047
0015_B07	284521	OR2L13	-2.10042
0015_B08	4295	MLN	-2.83868
0015_B09	219928		-1.88688
0015_B10	259249	MRGPRX1	1.40635
0015_B11	117194	MRGPRX2	0.36127
0015_C02	117195	MRGPRX3	0.039845
0015_C03	117196	MRGPRX4	-2.37216
0015_C04	2206	MS4A2	-1.49631
0015_C05	4543	MTNR1A	-2.66872
0015_C06	4544	MTNR1B	-1.17055
0015_C07	4829	NMBR	-0.39562
0015_C08	56923	NMUR2	-3.23266
0015_C09	4881	NPR1	-0.0143
0015_C10	4882	NPR2	-0.36402
0015_C11	4883	NPR3	-1.16491
0015_D02	4852	NPY	-2.77714
0015_D03	4886	NPY1R	-4.39788
0015_D04	4887	NPY2R	-0.00519
0015_D05	4889	NPY5R	-3.18675
0015_D06	4923	NTSR1	-1.69124
0015_D08	5956	OPN1LW	-1.1703
0015_D09	2652	OPN1MW	-1.32173
0015_D10	611	OPN1SW	-0.677755
0015_D11	23596	OPN3	-0.55981
0015_E02	94233	OPN4	-2.89419
0015_E03	4985	OPRD1	-1.7916
0015_E04	4986	OPRK1	-2.34068
0015_E05	4987	OPRL1	-0.900255
0015_E06	4988	OPRM1	-1.64212
0015_E07	26539	OR10H1	-2.49815
0015_E08	26538	OR10H2	-1.86543
0015_E09	26476	OR10J1	-2.6237
0015_E10	26531	OR11A1	0.25008
0015_E11	26529	OR12D2	-0.380525
0015_F02	81797	OR12D3	-0.88822
0015_F03	8383	OR1A1	-0.40455
0015_F04	26189	OR1A2	-1.95956
0015_F05	26188	OR1C1	0.27379
0015_F06	4991	OR1D2	-1.45559
0015_F07	8385	OR1D4	-1.19649
0015_F08	8386	OR1D5	0.456275
0015_F09	8387	OR1E1	-0.60166
0015_F10	8388	OR1E2	0.27749
0015_F11	4992	OR1F1	-0.4908
0015_G02	8390	OR1G1	-1.67721
0015_G03	79541	OR2A4	-2.33781
0015_G04	81697	OR2B2	-1.74341
0015_G05	4993	OR2C1	-4.02345
0015_G06	81472	OR2C3	-1.59021
0015_G07	26211	OR2F1	-0.8198
0015_G08	26716	OR2H1	-0.75962
0015_G09	7932	OR2H2	-1.95219
0015_G10	26707	OR2J2	-0.14658
0015_G11	56656	OR2S2	-0.00867
0015_H03	26692	OR2W1	-0.12184
0015_H04	4994	OR3A1	-1.91943
0015_H05	4995	OR3A2	-1.73474
0015_H06	8392	OR3A3	-1.2243
0015_H07	26689	OR4D1	-1.61314
0015_H08	79345	OR51B2	-1.45711
0015_H09	79339	OR51B4	-0.90116
0015_H10	81285	OR51E2	-1.2966
0015_H11	23538	OR52A1	-1.90085
0016_A02	338674	OR5F1	-1.63664
0016_A03	10798	OR5I1	-0.79552
0016_A04	81696	OR5V1	-2.77101
0016_A05	8590	OR6A2	-2.0068
0016_A06	26333	OR7A17	-1.75341
0016_A07	26659	OR7A5	-0.13411
0016_A08	64106	NPFFR1	-3.36354
0016_A09	5021	OXTR	-1.95824
0016_A10	5028	P2RY1	1.26515
0016_A11	27334	P2RY10	0.67936
0016_B02	5032	P2RY11	-1.94582
0016_B03	64805	P2RY12	0.80442
0016_B04	5029	P2RY2	-1.34838
0016_B05	5030	P2RY4	-6.17574
0016_B06	10161	LPAR6	-1.39188
0016_B08	286530	P2RY8	-2.4713
0016_B09	5132	PDC	-1.22172
0016_B10	5082	PDCL	-0.50705
0016_B11	5291	PIK3CB	0.41327
0016_C02	5294	PIK3CG	-3.94066
0016_C03	9038	TAAR5	-1.37961
0016_C04	5540	PPYR1	-1.08411
0016_C05	5545	PRB4	-2.16863
0016_C06	5724	PTAFR	-1.04465
0016_C07	5729	PTGDR	0.58188
0016_C08	5731	PTGER1	-1.67013
0016_C09	5732	PTGER2	-1.90416
0016_C10	5733	PTGER3	-0.828295
0016_C11	5734	PTGER4	1.52966
0016_D02	5737	PTGFR	-2.40892
0016_D03	5739	PTGIR	-2.01237
0016_D04	5741	PTH	-2.00459
0016_D05	5745	PTH1R	-1.47458
0016_D06	5746	PTH2R	-1.37607
0016_D07	5777	PTPN6	-1.77645
0016_D08	10267	RAMP1	-2.17225
0016_D09	51655	RASD1	-1.068
0016_D10	5961	PRPH2	-0.591375
0016_D11	5995	RGR	0.901945
0016_E02	5996	RGS1	-0.094765
0016_E03	8786	RGS11	-2.09957
0016_E04	6002	RGS12	-2.57728
0016_E05	10636	RGS14	-1.4347
0016_E06	6004	RGS16	-2.79116
0016_E07	10287	RGS19	-1.24524
0016_E08	10755	GIPC1	-1.57101
0016_E09	5997	RGS2	-4.10966
0016_E10	8601	RGS20	-0.34801
0016_E11	5998	RGS3	-1.82614
0016_F02	5999	RGS4	-1.36083
0016_F03	8490	RGS5	-4.1902
0016_F04	9628	RGS6	-2.1184
0016_F05	6000	RGS7	-2.01335
0016_F06	8787	RGS9	-0.60212
0016_F07	6010	RHO	-0.74338
0016_F08	6011	GRK1	-0.18104
0016_F09	6094	ROM1	-1.28469
0016_F10	10692	RRH	-1.24344
0016_F11	51289	RXFP3	-0.0121
0016_G02	6344	SCTR	-1.19261
0016_G03	6608	SMO	-4.14719
0016_G04	6272	SORT1	-1.50689
0016_G05	54328	GPR173	-0.98433
0016_G06	6750	SST	0.15551
0016_G07	6752	SSTR2	-1.32451
0016_G08	6753	SSTR3	-1.16992
0016_G09	6754	SSTR4	-0.00685
0016_G10	6755	SSTR5	-2.18297
0016_G11	319100	TAAR6	-2.45151
0016_H02	6865	TACR2	-2.72511
0016_H03	6870	TACR3	0.480165
0016_H04	134864	TAAR1	0.40523
0016_H05	26740	OR1J2	-1.71541
0016_H06	134860	TAAR9	1.62151
0016_H07	80834	TAS1R2	-0.262505
0016_H08	50834	TAS2R1	-0.125435
0016_H09	50839	TAS2R10	0.22868
0016_H10	50838	TAS2R13	-0.9937
0016_H11	50833	TAS2R16	-0.15837
0017_A02	50831	TAS2R3	-2.60183
0017_A03	259285	TAS2R39	-2.61231
0017_A04	50832	TAS2R4	0.15746
0017_A05	259286	TAS2R40	-1.27759
0017_A06	259287	TAS2R41	-2.94957
0017_A07	259292	TAS2R46	-1.04175
0017_A08	259294	TAS2R19	0.35119
0017_A09	54429	TAS2R5	-1.59834
0017_A10	338398	TAS2R60	1.05342
0017_A11	50837	TAS2R7	0.78461
0017_B02	10607	TBL3	-0.11091
0017_B03	165140	OXER1	-1.84931
0017_B04	29953	TRHDE	-1.9889
0017_B05	7201	TRHR	-0.72793
0017_B06	7252	TSHB	-3.98039
0017_B07	7253	TSHR	-3.07101
0017_B08	7432	VIP	-1.95714
0017_B09	7433	VIPR1	-1.51519
0017_B10	57191	VN1R1	-1.0658
0017_B11	317701	VN1R2	-0.014
0017_C02	317702	VN1R3	-2.20106
0017_C03	317703	VN1R4	-1.86574
0017_C04	317705	VN1R5	-0.0202
0017_C05	54554	WDR5B	-2.80796
0017_C06	9213	XPR1	-0.7749
0017_C07	26658	OR7C2	0.94872
0017_C08	26493	OR8B8	-0.14579
0017_C09	6751	SSTR1	-2.49096
0017_C10	6869	TACR1	1.45971
0017_C11	80835	TAS1R1	-1.24279
0017_D02	50840	TAS2R14	-0.42592
0017_D03	50836	TAS2R8	-2.24984
0017_D04	50835	TAS2R9	-1.91246
0017_D05	6915	TBXA2R	-0.67663
0017_D06	7434	VIPR2	-1.49481
0017_D07	2829	XCR1	-2.18517
0018_A02	55752	2010-09-10	0.33836
0018_A03	14	AAMP	-1.43926
0018_A04	5244	ABCB4	-0.4733
0018_A05	89845	ABCC10	-0.57531
0018_A06	5825	ABCD3	-2.25732
0018_A07	64240	ABCG5	-0.0138
0018_A08	64241	ABCG8	-2.07142
0018_A09	80325	ABTB1	-0.66748
0018_A10	98	ACYP2	-0.13127
0018_A11	119	ADD2	-2.48513
0018_B02	51517	NCKIPSD	-1.04961
0018_B03	176	ACAN	-0.44051
0018_B04	199	AIF1	0.475765
0018_B05	9447	AIM2	-1.91275
0018_B06	11217	AKAP2	-1.71816
0018_B07	27295	PDLIM3	-1.8865
0018_B08	117583	PARD3B	-0.79339
0018_B09	27063	ANKRD1	-1.3463
0018_B10	63926	ANKRD5	-1.17809
0018_B11	11199	ANXA10	-0.16238
0018_C02	311	ANXA11	-3.25058
0018_C03	312	ANXA13	-0.64578
0018_C05	10307	APBB3	-2.85339
0018_C06	324	APC	-4.20927
0018_C07	10297	APC2	-0.78212
0018_C08	325	APCS	-1.50742
0018_C09	22824	HSPA4L	0.6078
0018_C10	333	APLP1	-0.3897
0018_C11	80832	APOL4	-0.41375
0018_D02	23047	PDS5B	-1.87684
0018_D03	23647	ARFIP2	-0.85324
0018_D04	9828	ARHGEF17	-2.68467
0018_D05	7984	ARHGEF5	-1.26308
0018_D06	58480	RHOU	-1.99372
0018_D07	55729	ATF7IP	-1.80175
0018_D08	57099	AVEN	-1.66693
0018_D09	60468	BACH2	-1.1691
0018_D10	572	BAD	-2.39012
0018_D11	9532	BAG2	-0.5678
0018_E02	9531	BAG3	-0.24912
0018_E03	9529	BAG5	-1.7494
0018_E04	9223	MAGI1	-1.20702
0018_E05	8938	BAIAP3	-0.50027
0018_E06	10286	BCAS2	-3.62952
0018_E07	53335	BCL11A	-1.02318
0018_E08	596	BCL2	0.0905
0018_E09	255877	BCL6B	-0.00134
0018_E10	605	BCL7A	-1.18024
0018_E11	9275	BCL7B	-0.519605
0018_F02	617	BCS1L	-2.62771
0018_F04	79444	BIRC7	-4.07339
0018_F05	664	BNIP3	0.822555
0018_F06	7862	BRPF1	-0.83033
0018_F07	112939	NACC1	-1.52412
0018_F08	9478	CABP1	-0.49842
0018_F09	805	CALM2	-1.21334
0018_F10	51806	CALML5	-0.75396
0018_F11	821	CANX	-0.25105
0018_G02	822	CAPG	-1.78804
0018_G03	828	CAPS	-5.35818
0018_G04	829	CAPZA1	-1.07931
0018_G05	58484	NLRC4	0.08269
0018_G06	64127	NOD2	-0.66637
0018_G07	84674	CARD6	-2.1774
0018_G08	844	CASQ1	-2.96997
0018_G09	845	CASQ2	-0.56633
0018_G10	11335	CBX3	-0.25755
0018_G11	23468	CBX5	-0.0285
0018_H02	10576	CCT2	-1.75962
0018_H03	7203	CCT3	-1.77496
0018_H04	22948	CCT5	-2.35107
0018_H05	908	CCT6A	-0.67215
0018_H06	10574	CCT7	-2.53817
0018_H07	977	CD151	-2.62213
0018_H08	933	CD22	0.27846
0018_H09	947	CD34	-1.38306
0018_H10	961	CD47	-1.5147
0018_H11	962	CD48	-1.24563
0019_A02	965	CD58	0.76825
0019_A03	928	CD9	-2.37106
0019_A04	11140	CDC37	-2.09736
0019_A05	10602	CDC42EP3	-1.41934
0019_A06	988	CDC5L	-1.01951
0019_A07	990	CDC6	-2.54757
0019_A08	999	CDH1	-1.27482
0019_A09	1008	CDH10	-0.97273
0019_A10	1009	CDH11	-2.11072
0019_A11	1010	CDH12	0.71776
0019_B02	1012	CDH13	1.01853
0019_B03	1013	CDH15	-1.54372
0019_B04	1014	CDH16	-1.48716
0019_B05	1016	CDH18	0.0636
0019_B06	28513	CDH19	-1.94991
0019_B07	1000	CDH2	-2.72067
0019_B08	28316	CDH20	-1.27804
0019_B09	64072	CDH23	-2.32597
0019_B10	1002	CDH4	0.95189
0019_B11	1003	CDH5	1.25742
0019_C02	1004	CDH6	-0.322785
0019_C03	1005	CDH7	-0.177935
0019_C04	1006	CDH8	-1.94429
0019_C05	1007	CDH9	-1.35568
0019_C06	55755	CDK5RAP2	-0.759595
0019_C07	9085	CDY1	-3.35888
0019_C08	9426	CDY2A	-2.21414
0019_C09	1054	CEBPG	-0.96784
0019_C10	1058	CENPA	-1.05232
0019_C11	1059	CENPB	-0.47831
0019_D02	1060	CENPC1	-1.73358
0019_D03	11190	CEP250	-2.73567
0019_D04	1068	CETN1	-5.36311
0019_D05	1070	CETN3	-1.21133
0019_D06	1072	CFL1	0.17758
0019_D07	8545	CGGBP1	-2.4836
0019_D08	10669	CGREF1	-2.24679
0019_D09	10036	CHAF1A	-1.75271
0019_D10	1113	CHGA	-1.64265
0019_D11	1149	CIDEA	-2.14062
0019_E02	27141	CIDEB	-0.62131
0019_E03	1153	CIRBP	-0.89553
0019_E04	25792	CIZ1	-0.20051
0019_E05	23332	CLASP1	0.71043
0019_E06	1047	CLGN	-0.61469
0019_E07	63967	CLSPN	-4.8707
0019_E08	64084	CLSTN2	-0.705905
0019_E09	9746	CLSTN3	-0.67796
0019_E10	1211	CLTA	-2.286
0019_F02	1272	CNTN1	-2.08824
0019_F03	6900	CNTN2	-1.00345
0019_F04	23603	CORO1C	-1.1853
0019_F05	7464	CORO2A	-3.00662
0019_F06	10391	CORO2B	-1.25089
0019_F07	8738	CRADD	-0.2015
0019_F08	1388	ATF6B	0.1752
0019_F09	1462	VCAN	-2.95058
0019_F10	1479	CSTF3	-3.8665
0019_F11	1490	CTGF	-0.61363
0019_G02	56998	CTNNBIP1	-1.62613
0019_G03	10659	CELF2	-0.00817
0019_G04	1535	CYBA	-1.45377
0019_G05	3491	CYR61	-3.12989
0019_G06	7812	CSDE1	-0.79277
0019_G07	23500	DAAM2	-5.9352
0019_G08	1602	DACH1	-1.49995
0019_G09	117154	DACH2	-1.30777
0019_G10	11083	DIDO1	-2.66768
0019_G11	1616	DAXX	-2.22583
0019_H02	1643	DDB2	-3.71918
0019_H03	9191	DEDD	-0.69733
0019_H04	148252	DIRAS1	-2.35478
0019_H05	8788	DLK1	-1.80639
0019_H06	8701	DNAH11	-4.21154
0019_H07	1767	DNAH5	-0.21793
0019_H08	83658	DYNLRB1	-1.49937
0019_H09	83657	DYNLRB2	-1.56736
0019_H10	1783	DYNC1LI2	-1.08077
0019_H11	4733	DRG1	-0.80901
0020_A02	1822	ATN1	-0.943485
0020_A03	1823	DSC1	-3.36568
0020_A04	1824	DSC2	-0.871775
0020_A06	1828	DSG1	-0.66552
0020_A07	1829	DSG2	-3.93119
0020_A08	1837	DTNA	-2.04385
0020_A09	2202	EFEMP1	-2.35473
0020_A10	10278	EFS	-1.51466
0020_A11	1959	EGR2	1.76586
0020_B02	1994	ELAVL1	-2.14739
0020_B03	1993	ELAVL2	-1.93762
0020_B04	1995	ELAVL3	-2.73049
0020_B05	9844	ELMO1	-0.97777
0020_B06	8507	ENC1	-6.05836
0020_B07	2022	ENG	-2.05237
0020_B08	2060	EPS15	-2.1715
0020_B09	51327	AHSP	-2.3102
0020_B10	26284	ERAL1	-1.93879
0020_B11	51466	EVL	-0.0439
0020_C02	2157	F8	-0.0161
0020_C03	2220	FCN2	-1.8946
0020_C04	9158	FIBP	-2.62721
0020_C05	55156	ARMC1	-4.2493
0020_C06	79990	PLEKHH3	-0.659805
0020_C07	284306	ZNF547	-0.14756
0020_C08	2317	FLNB	-0.0598
0020_C09	2331	FMOD	0.61864
0020_C10	2332	FMR1	-2.16715
0020_C11	2354	FOSB	-0.21361
0020_D02	11167	FSTL1	1.15679
0020_D03	2495	FTH1	-1.2624
0020_D04	8880	FUBP1	-1.75162
0020_D05	10772	SFRS13A	-1.94225
0020_D06	8087	FXR1	-1.2648
0020_D07	9513	FXR2	-5.33897
0020_D08	9846	GAB2	0.050685
0020_D09	2553	GABPB1	-2.36647
0020_D10	8139	GAN	-1.10997
0020_D11	9247	GCM2	0.41887
0020_E02	2738	GLI4	-0.53598
0020_E03	84662	GLIS2	-3.46107
0020_E04	2814	GP5	-2.33553
0020_E05	2815	GP9	-3.15591
0020_E06	160622	GRASP	-2.0517
0020_E07	2926	GRSF1	-1.62463
0020_E08	2934	GSN	-0.923315
0020_E09	9260	PDLIM7	-0.413015
0020_E10	84163	GTF2IRD2	-0.63963
0020_E11	2975	GTF3C1	-0.96601
0020_F02	3015	H2AFZ	-0.58153
0020_F03	3021	H3F3B	-0.96855
0020_F04	9982	FGFBP1	-6.81655
0020_F05	3280	HES1	-1.97546
0020_F07	84667	HES7	-2.33381
0020_F08	25994	HIGD1A	-2.5994
0020_F09	3014	H2AFX	-0.90575
0020_F10	23466	CBX6	-2.57391
0020_F11	57332	CBX8	-2.09337
0020_G02	975	CD81	-2.25266
0020_G03	1393	CRHBP	-0.964345
0020_G04	28514	DLL1	-3.66271
0020_G06	11100	HNRNPUL1	-0.0146
0020_G07	2186	BPTF	-1.85602
0020_G08	2189	FANCG	-2.03768
0020_G09	1819	DRG2	0.14273
0020_G10	10620	ARID3B	-2.00861
0020_G11	1978	EIF4EBP1	1.33673
0020_H02	1979	EIF4EBP2	-0.91886
0020_H03	2130	EWSR1	-1.27263
0020_H04	2153	F5	-3.3602
0020_H05	25794	FSCN2	-3.94651
0020_H06	29999	FSCN3	-2.32282
0020_H07	2669	GEM	-1.51433
0020_H08	54810	GIPC2	0.650575
0020_H09	3005	H1F0	-0.39732
0020_H10	55766	H2AFJ	-2.0576
0020_H11	1617	DAZ1	-2.36752
0021_A02	28988	DBNL	-0.82238
0021_A03	3006	HIST1H1C	-1.34592
0021_A04	8349	HIST2H2BE	-0.61746
0021_A05	3097	HIVEP2	-2.39862
0021_A06	10042	HMGXB4	-0.77353
0021_A07	8091	HMGA2	-1.87607
0021_A08	3151	HMGN2	-1.65476
0021_A09	3161	HMMR	-0.36181
0021_A10	3184	HNRNPD	-1.27034
0021_A11	50863	NTM	1.34752
0021_B02	3241	HPCAL1	0.92209
0021_B03	9410	SNRNP40	-0.89584
0021_B04	89781	HPS4	-0.2239
0021_B05	11103	KRR1	-1.52583
0021_B06	3304	HSPA1B	-2.76641
0021_B07	3305	HSPA1L	-0.14993
0021_B08	3306	HSPA2	-1.39585
0021_B09	3308	HSPA4	-0.14869
0021_B10	3309	HSPA5	-0.17837
0021_B11	3310	HSPA6	-0.3379
0021_C02	3313	HSPA9	-0.3987
0021_C03	27129	HSPB7	-0.23958
0021_C04	10808	HSPH1	-1.72188
0021_C05	29935	RPA4	-2.91033
0021_C06	55109	AGGF1	-0.71392
0021_C07	54739	XAF1	0.46409
0021_C08	10525	HYOU1	0.28254
0021_C09	3381	IBSP	-0.77509
0021_C10	7087	ICAM5	-1.59424
0021_C11	3430	IFI35	0.5137
0021_D02	3483	IGFALS	-0.00953
0021_D03	3484	IGFBP1	-0.25318
0021_D04	3485	IGFBP2	-0.31434
0021_D05	3487	IGFBP4	-0.43022
0021_D06	3488	IGFBP5	-2.7364
0021_D07	3489	IGFBP6	-0.0672
0021_D08	3490	IGFBP7	-0.00645
0021_D09	10642	IGF2BP1	-0.764915
0021_D10	10644	IGF2BP2	-0.51743
0021_D11	3621	ING1	0.00985
0021_E02	3622	ING2	-1.55379
0021_E03	54556	ING3	-4.26496
0021_E04	51147	ING4	-1.70807
0021_E05	3642	INSM1	-0.20859
0021_E06	84684	INSM2	-2.11221
0021_E07	10260	DENND4A	-1.32
0021_E09	26548	ITGB1BP2	-1.51314
0021_E10	10625	IVNS1ABP	-2.11508
0021_E11	23512	SUZ12	0.72325
0021_F02	3720	JARID2	-0.45192
0021_F03	10657	KHDRBS1	-2.06348
0021_F04	8570	KHSRP	-0.0593
0021_F05	9813	KIAA0494	-1.10327
0021_F06	9877	ZC3H11A	-1.33024
0021_F07	23158	TBC1D9	-1.68474
0021_F08	57554	LRRC7	-2.05756
0021_F09	85453	TSPYL5	0.41058
0021_F10	22920	KIFAP3	-1.99395
0021_F11	90990	KIFC2	-1.4855
0021_G02	22944	KIN	-1.30124
0021_G03	10518	CIB2	-0.99268
0021_G04	117286	CIB3	-2.16388
0021_G05	136259	KLF14	-3.8019
0021_G06	28999	KLF15	-0.0885
0021_G07	83855	KLF16	-2.39498
0021_G08	11133	KPTN	-0.40011
0021_G10	3899	AFF3	-1.11688
0021_H02	3929	LBP	-3.10348
0021_H03	51176	LEF1	-0.61246
0021_H04	3957	LGALS2	-1.46833
0021_H05	3960	LGALS4	-4.04547
0021_H06	3964	LGALS8	-2.3563
0021_H07	10186	LHFP	-1.60411
0021_H08	8994	LIMD1	-2.44667
0021_H09	8825	LIN7A	0.4264
0021_H10	3998	LMAN1	0.33409
0021_H11	25802	LMOD1	-0.3578
0022_A02	10128	LRPPRC	-1.23722
0022_A03	4053	LTBP2	-4.26376
0022_A04	4077	NBR1	-3.71171
0022_A05	22823	MTF2	-2.60095
0022_A06	23499	MACF1	-2.57782
0022_A07	8174	MADCAM1	-1.0937
0022_A08	4087	SMAD2	-0.23675
0022_A09	9935	MAFB	-1.01123
0022_A10	23764	MAFF	-1.41935
0022_A11	22919	MAPRE1	-1.17783
0022_B02	10982	MAPRE2	-2.57954
0022_B03	4150	MAZ	-2.15045
0022_B04	53615	MBD3	-1.54895
0022_B05	4153	MBL2	-2.51232
0022_B06	4162	MCAM	-1.16045
0022_B07	4210	MEFV	-0.811835
0022_B08	4221	MEN1	0.44102
0022_B09	4240	MFGE8	-1.27879
0022_B10	9258	MFHAS1	-2.45727
0022_B11	65997	RASL11B	-1.20422
0022_C02	4276	MICA	-1.24055
0022_C03	4277	MICB	-0.48443
0022_C04	57708	MIER1	-0.57648
0022_C05	9063	PIAS2	-1.01655
0022_C06	25988	HINFP	-1.26335
0022_C07	4288	MKI67	-1.27762
0022_C08	84365	MKI67IP	-2.82263
0022_C09	8195	MKKS	-0.261675
0022_C10	57591	MKL1	-1.02101
0022_C11	4291	MLF1	-1.85746
0022_D02	4292	MLH1	-0.85158
0022_D03	27030	MLH3	-2.26265
0022_D04	55904	MLL5	-1.40132
0022_D05	4301	MLLT4	-1.26758
0022_D06	4302	MLLT6	-1.73485
0022_D07	254251	LCORL	-0.35367
0022_D08	166785	MMAA	-1.95098
0022_D09	4332	MNDA	-0.14809
0022_D10	84159	ARID5B	-1.93175
0022_D11	57496	MKL2	-1.32953
0022_E02	10801	2010-09-08	-2.44926
0022_E03	4436	MSH2	-1.66156
0022_E04	4438	MSH4	-0.53691
0022_E05	4439	MSH5	-2.97327
0022_E06	2956	MSH6	0.50045
0022_E07	10232	MSLN	-0.94011
0022_E08	23787	MTCH1	-1.82905
0022_E09	93649	MYOCD	-0.7401
0022_E10	4619	MYH1	-3.60064
0022_E11	4629	MYH11	-5.76126
0022_F02	8735	MYH13	-0.9676
0022_F03	4620	MYH2	-2.80606
0022_F04	4624	MYH6	-1.19109
0022_F05	4627	MYH9	-1.3363
0022_F06	10398	MYL9	-0.64771
0022_F07	4651	MYO10	-0.71792
0022_F08	25924	MYRIP	-1.37525
0022_F09	26993	AKAP8L	-0.898215
0022_F10	338322	NLRP10	-1.05634
0022_F11	126204	NLRP13	-0.889185
0022_G02	338323	NLRP14	-4.88725
0022_G03	55655	NLRP2	-1.29782
0022_G04	4683	NBN	-1.88017
0022_G05	4684	NCAM1	-3.08176
0022_G06	4685	NCAM2	-0.910765
0022_G07	4686	NCBP1	-2.63799
0022_G08	4692	NDN	-1.98577
0022_G09	4756	NEO1	-0.571
0022_G10	4792	NFKBIA	-1.02757
0022_H03	4814	NINJ1	-0.24972
0022_H04	8996	NOL3	-2.81009
0022_H05	9221	NOLC1	0.46725
0022_H06	4857	NOVA1	-1.28635
0022_H07	4858	NOVA2	-2.38434
0022_H08	4868	NPHS1	-1.52598
0022_H09	4897	NRCAM	-0.950055
0022_H10	4900	NRGN	-1.76031
0022_H11	4682	NUBP1	-2.32105
0023_A02	10101	NUBP2	-0.99308
0023_A03	4924	NUCB1	-0.0111
0023_A04	4925	NUCB2	-1.16362
0023_A05	10215	OLIG2	-0.936035
0023_A06	23594	ORC6L	-2.55337
0023_A07	5007	OSBP	-1.59386
0023_A08	114876	OSBPL1A	-0.0375
0023_A09	10631	POSTN	0.82449
0023_A10	26578	OSTF1	-0.50855
0023_A11	29763	PACSIN3	-2.26549
0023_B02	5068	REG3A	-0.94529
0023_B03	56288	PARD3	-1.18216
0023_B04	55742	PARVA	1.13255
0023_B05	5075	PAX1	-2.21025
0023_B06	5079	PAX5	-3.18076
0023_B07	5083	PAX9	-1.2169
0023_B08	55893	ZNF395	-0.0733
0023_B09	5094	PCBP2	-0.67823
0023_B10	57060	PCBP4	-0.931495
0023_B11	5097	PCDH1	0.26798
0023_C02	27328	PCDH11X	-0.79248
0023_C03	83259	PCDH11Y	-0.7124
0023_C04	51294	PCDH12	-0.54084
0023_C05	65217	PCDH15	-1.59271
0023_C06	8642	DCHS1	-0.32556
0023_C07	5099	PCDH7	-0.67578
0023_C08	5100	PCDH8	-2.97666
0023_C09	56147	PCDHA1	0.23416
0023_C10	56139	PCDHA10	-2.75224
0023_C11	56138	PCDHA11	0.00397
0023_D02	56137	PCDHA12	-1.87274
0023_D03	56136	PCDHA13	-0.78425
0023_D04	56146	PCDHA2	-1.54687
0023_D05	56145	PCDHA3	1.50591
0023_D06	56144	PCDHA4	-0.61967
0023_D07	56143	PCDHA5	-1.41061
0023_D08	56142	PCDHA6	-0.18601
0023_D09	56141	PCDHA7	-0.72054
0023_D10	56140	PCDHA8	-0.60187
0023_D11	9752	PCDHA9	0.596565
0023_E02	56135	PCDHAC1	-3.0234
0023_E03	56134	PCDHAC2	-1.37227
0023_E04	29930	PCDHB1	-0.96169
0023_E05	56126	PCDHB10	-1.76836
0023_E06	56125	PCDHB11	-0.23665
0023_E07	56124	PCDHB12	0.59026
0023_E08	56122	PCDHB14	0.90831
0023_E09	56121	PCDHB15	0.17907
0023_E10	56133	PCDHB2	-0.13236
0023_E11	56132	PCDHB3	-1.06333
0023_F02	56131	PCDHB4	-2.58188
0023_F03	26167	PCDHB5	0.0182
0023_F04	56130	PCDHB6	-1.32431
0023_F05	26025	PCDHGA12	-0.53735
0023_F06	9708	PCDHGA8	-0.20281
0023_F07	8641	PCDHGB4	-1.17239
0023_F08	5098	PCDHGC3	-0.71736
0023_F09	5118	PCOLCE	-1.52004
0023_F10	5134	PDCD2	0.19303
0023_F11	10016	PDCD6	-2.12016
0023_G02	9124	PDLIM1	-1.50995
0023_G03	5175	PECAM1	-4.21606
0023_G04	54477	PLEKHA5	-0.82829
0023_G05	5203	PFDN4	-0.25091
0023_G06	5217	PFN2	-2.19896
0023_G07	1911	PHC1	0.75155
0023_G08	1912	PHC2	-1.30646
0023_G09	5253	PHF2	-0.43918
0023_G10	84295	PHF6	-3.40507
0023_G11	8301	PICALM	-2.53578
0023_H02	54984		0.24708
0023_H03	10635	RAD51AP1	-0.71191
0023_H04	5310	PKD1	-2.18039
0023_H05	3146	HMGB1	0.04707
0023_H06	51277	DNAJC27	2.20722
0023_H07	4489	MT1A	-1.4599
0023_H08	4502	MT2A	-0.976435
0023_H09	3329	HSPD1	-1.15992
0023_H10	85329	LGALS12	0.64589
0023_H11	8888	MCM3AP	-1.47724
0024_A02	5325	PLAGL1	-0.93703
0024_A03	59338	PLEKHA1	1.1904
0024_A04	5360	PLTP	-1.66437
0024_A05	5378	PMS1	-3.28459
0024_A06	5395	PMS2	-1.28508
0024_A07	10957	PNRC1	-3.13618
0024_A08	25913	POT1	-1.45872
0024_A09	5514	PPP1R10	-1.25391
0024_A10	26051	PPP1R16B	-1.25739
0024_A11	55607	PPP1R9A	0.79499
0024_B02	59335	PRDM12	-1.1646
0024_B03	63978	PRDM14	-1.61546
0024_B04	11107	PRDM5	-3.48156
0024_B05	11105	PRDM7	-1.48448
0024_B06	56979	PRDM9	-1.75906
0024_B07	10113	PREB	-0.679685
0024_B08	5551	PRF1	-1.56532
0024_B09	10394	PRG3	-0.385925
0024_B10	5612	PRKRIR	-0.07544
0024_B11	8559	PRPF18	-1.01237
0024_C02	9128	PRPF4	-0.02186
0024_C03	10594	PRPF8	-0.76497
0024_C04	57716	PRX	1.6181
0024_C05	5663	PSEN1	-1.35855
0024_C07	5829	PXN	0.96466
0024_C08	25837	RAB26	-0.146655
0024_C09	10981	RAB32	1.43058
0024_C10	142684	RAB40A	-1.53274
0024_C11	10966	RAB40B	1.44341
0024_D02	57799	RAB40C	-0.0289
0024_D03	53916	RAB4B	-1.20716
0024_D04	27342	RABGEF1	-1.73899
0024_D05	5884	RAD17	-0.00907
0024_D06	5885	RAD21	-1.39081
0024_D07	5886	RAD23A	-0.41766
0024_D08	5887	RAD23B	0.75863
0024_D10	5898	RALA	-1.23
0024_D11	5899	RALB	0.89343
0024_E02	84220	RGPD5	-2.83197
0024_E03	8498	RANBP3	-1.51153
0024_E04	11186	RASSF1	-0.80042
0024_E05	83593	RASSF5	-1.54718
0024_E06	5934	RBL2	-0.16982
0024_E07	54033	RBM11	-0.56604
0024_E08	64783	RBM15	-0.37179
0024_E09	10181	RBM5	-3.9096
0024_E10	10180	RBM6	-1.74265
0024_E11	5937	RBMS1	-0.68215
0024_F02	5939	RBMS2	-1.2649
0024_F03	51742	ARID4B	-1.56783
0024_F04	28954	REM1	-0.66564
0024_F05	9185	REPS2	0.17888
0024_F06	5982	RFC2	-2.85224
0024_F07	5984	RFC4	-1.46121
0024_F08	5992	RFX4	-1.1731
0024_F09	9886	RHOBTB1	0.00172
0024_F10	23221	RHOBTB2	0.21387
0024_F11	8572	PDLIM4	-0.0877
0024_G02	6016	RIT1	-1.77766
0024_G03	10921	RNPS1	-2.46018
0024_G04	10073	SNUPN	0.39311
0024_G05	6121	RPE65	0.0207
0024_G06	6103	RPGR	1.27358
0024_G07	10670	RRAGA	-2.25179
0024_G08	6247	RS1	-3.97652
0024_G09	6249	CLIP1	-0.87224
0024_G10	864	RUNX3	-0.469815
0024_G11	6271	S100A1	-0.26902
0024_H03	6284	S100A13	-1.94331
0024_H04	57402	S100A14	-0.401
0024_H05	6273	S100A2	-1.72171
0024_H06	6274	S100A3	-1.62867
0024_H07	6275	S100A4	-2.26915
0024_H08	6279	S100A8	0.79497
0024_H11	27164	SALL3	1.74705
0025_A02	57167	SALL4	-0.96945
0025_A03	6310	ATXN1	-2.83179
0025_A04	6314	ATXN7	-0.69036
0025_A05	7857	SCG2	-2.69459
0025_A06	4250	SCGB2A2	-2.80936
0025_A07	9997	SCO2	-1.91406
0025_A08	6342	SCP2	-2.00299
0025_A09	57758	SCUBE2	-1.56471
0025_A10	6385	SDC4	-1.72787
0025_A11	8436	SDPR	-2.23144
0025_B02	9554	SEC22B	-2.25105
0025_B03	6401	SELE	-1.39899
0025_B04	8991	SELENBP1	-3.04937
0025_B05	6403	SELP	-0.57092
0025_B06	57190	SEPN1	-1.89105
0025_B07	1731	2010-08-31	-2.24657
0025_B08	55964	2010-09-02	-0.681275
0025_B09	23157	2010-09-05	-1.42534
0025_B10	10291	SF3A1	-2.25239
0025_B11	10946	SF3A3	-2.2989
0025_C03	9295	SFRS11	-2.04694
0025_C04	6427	SFRS2	-1.7759
0025_C05	6428	SFRS3	-2.19954
0025_C06	6432	SFRS7	-3.23393
0025_C07	6433	SFRS8	-1.24565
0025_C08	6441	SFTPD	-1.99426
0025_C09	8910	SGCE	-2.34881
0025_C10	23013	SPEN	-0.50407
0025_C11	6462	SHBG	-0.61617
0025_D02	114132	SIGLEC11	-2.08325
0025_D03	89858	SIGLEC12	-2.76396
0025_D04	25942	SIN3A	-0.198435
0025_D05	8487	SIP1	-1.57476
0025_D07	9351	SLC9A3R2	-0.31696
0025_D08	6601	SMARCC2	-1.40836
0025_D09	10051	SMC4	-3.5738
0025_D10	6615	SNAI1	0.33575
0025_D11	6591	SNAI2	-0.33942
0025_E02	6619	SNAPC3	-0.76774
0025_E03	6638	SNRPN	-1.58942
0025_E04	30837	SOCS7	-1.36256
0025_E06	10580	SORBS1	-2.60144
0025_E07	6672	SP100	-0.39196
0025_E08	3431	SP110	-0.790745
0025_E09	121340	SP7	-3.18201
0025_E10	6678	SPARC	-0.31117
0025_E11	8404	SPARCL1	0.58172
0025_F02	6683	SPAST	-2.24085
0025_F03	8406	SRPX	-2.82559
0025_F04	6747	SSR3	-0.45393
0025_F05	6748	SSR4	-0.85894
0025_F06	6749	SSRP1	0.223645
0025_F07	6759	SSX4	-3.01596
0025_F08	6782	HSPA13	-2.01069
0025_F09	6840	SVIL	0.71025
0025_F10	8189	SYMPK	-0.30479
0025_F11	10492	SYNCRIP	-1.97625
0025_G02	51385	ZNF589	-2.72535
0025_G03	51616	TAF9B	-4.2754
0025_G04	6886	TAL1	-2.28301
0025_G05	6887	TAL2	-1.56922
0025_G06	10010	TANK	-0.59961
0025_G07	6895	TARBP2	-1.4004
0025_G08	8887	TAX1BP1	-1.90984
0025_G09	6923	TCEB2	-1.67157
0025_G10	6941	TCF19	-1.66899
0025_G11	6934	TCF7L2	-3.96663
0025_H02	10732	TCFL5	-0.98031
0025_H03	6950	TCP1	-1.61658
0025_H04	7013	TERF1	-2.19247
0025_H05	7014	TERF2	-0.66688
0025_H06	54386	TERF2IP	-1.94853
0025_H07	7018	TF	-2.71548
0025_H08	7072	TIA1	-1.44812
0025_H09	8914	TIMELESS	-2.22601
0025_H10	25976	TIPARP	-0.53343
0026_A02	3371	TNC	-1.33468
0026_A03	7130	TNFAIP6	-2.5024
0026_A04	10318	TNIP1	-1.09819
0026_A05	7134	TNNC1	-3.23739
0026_A06	7135	TNNI1	-1.02938
0026_A07	7148	TNXB	-1.80234
0026_A08	7184	HSP90B1	-3.44427
0026_A09	9322	TRIP10	-1.37724
0026_A10	7216	TRO	-2.44997
0026_A11	10024	TROAP	-0.84897
0026_B02	10083	USH1C	-1.72392
0026_B03	7412	VCAM1	-1.05123
0026_B04	7429	VIL1	-2.29251
0026_B05	7430	EZR	-2.7307
0026_B06	7441	VPREB1	-3.16971
0026_B07	7448	VTN	-1.59356
0026_B08	7450	VWF	-1.76288
0026_B09	8936	WASF1	-1.62572
0026_B10	10810	WASF3	-2.68538
0026_B11	7456	WIPF1	-1.7492
0026_C02	51085	MLXIPL	-2.4384
0026_C03	64393	ZMAT3	-1.33547
0026_C04	8840	WISP1	-2.05483
0026_C06	7507	XPA	-2.72777
0026_C07	7515	XRCC1	-1.41094
0026_C08	10413	YAP1	-0.98348
0026_C09	7531	YWHAE	-1.25006
0026_C10	7534	YWHAZ	-1.34444
0026_C11	7455	ZAN	-1.90065
0026_D02	58487	CREBZF	-0.29451
0026_D03	7541	ZFP161	-0.73898
0026_D04	55734	ZFP64	-0.588955
0026_D05	23414	ZFPM2	-1.27264
0026_D06	7546	ZIC2	-1.7686
0026_D07	7547	ZIC3	-3.04704
0026_D08	7556	ZNF10	-1.57618
0026_D09	7678	ZNF124	-1.37417
0026_D10	7705	ZNF146	0.033
0026_D11	7709	ZBTB17	-0.86975
0026_E02	90338	ZNF160	-1.58768
0026_E03	7750	ZMYM2	-0.14363
0026_E04	7752	ZNF200	-0.76726
0026_E05	7570	ZNF22	-2.16033
0026_E06	23598	PATZ1	-2.11781
0026_E08	84671	ZNF347	-1.0191
0026_E09	171017	ZNF384	-0.00639
0026_E10	7594	ZNF43	-0.312085
0026_E11	51710	ZNF44	-0.15366
0026_F02	10773	ZBTB6	-2.78127
0026_F03	199692	ZNF627	-0.67586
0026_F04	7625	ZNF74	-2.2051
0026_F05	7629	ZNF76	-1.91755
0026_F06	7637	ZNF84	-0.84564
0026_F07	10009	ZBTB33	-1.28798
0026_F08	10320	IKZF1	-1.19645
0026_F09	22807	IKZF2	0.02414
0026_F10	9183	ZW10	-1.67309
0026_F11	7791	ZYX	0.67199
0026_G02	307	ANXA4	-2.56606
0026_G03	308	ANXA5	-7.30425
0026_G04	317	APAF1	-0.96176
0026_G05	334	APLP2	-2.46568
0026_G06	351	APP	-1.66403
0026_G07	396	ARHGDIA	-0.58619
0026_G08	9181	ARHGEF2	-3.43828
0026_G09	399	RHOH	-1.31039
0026_G10	402	ARL2	-1.68689
0026_G11	29108	PYCARD	-2.07226
0026_H03	1104	RCC1	-3.79846
0026_H04	1102	RCBTB2	-1.82799
0026_H05	8853	ASAP2	-1.3096
0026_H06	10395	DLC1	-1.26639
0026_H07	10160	FARP1	-0.00979
0026_H08	2245	FGD1	-2.08601
0026_H09	23637	RABGAP1	-0.96824
0026_H10	6606	SMN1	-1.03899
0026_H11	10472	ZNF238	-3.57233
0027_A02	2646	GCKR	-1.4537
0027_A03	9771	RAPGEF5	0.72335
0027_A04	2889	RAPGEF1	1.2489
0027_A05	2979	GUCA1B	-1.34938
0027_A07	3316	HSPB2	-0.7467
0027_A08	3320	HSP90AA1	0.17663
0027_A09	3326	HSP90AB1	-0.66319
0027_A10	3486	IGFBP3	-0.961405
0027_A11	8826	IQGAP1	-0.972405
0027_B02	10788	IQGAP2	1.0972
0027_B03	6453	ITSN1	0.12613
0027_B04	3827	KNG1	-0.696695
0027_B05	91662	NLRP12	-0.52821
0027_B06	51735	RAPGEF6	0.265905
0027_B07	84687	PPP1R9B	-1.3114
0027_B08	5523	PPP2R3A	0.042
0027_B09	5575	PRKAR1B	0.0869
0027_B10	5660	PSAP	-3.34526
0027_B11	8437	RASAL1	-1.37598
0027_C02	10125	RASGRP1	-0.12927
0027_C04	115727	RASGRP4	0.81423
0027_C05	5981	RFC1	0.0709
0027_C06	9610	RIN1	0.26051
0027_C07	6285	S100B	0.0129
0027_C10	866	SERPINA6	-1.63084
0027_C11	6906	SERPINA7	1.21266
0027_D02	5269	SERPINB6	-0.92329
0027_D03	5272	SERPINB9	1.54206
0027_D04	462	SERPINC1	0.840735
0027_D05	3053	SERPIND1	-0.19645
0027_D06	5270	SERPINE2	0.54959
0027_D07	5345	SERPINF2	-0.71176
0027_D08	871	SERPINH1	-0.11348
0027_D10	2810	SFN	1.55431
0027_D11	6447	SCG5	1.41192
0027_E02	6494	SIPA1	0.42162
0027_E03	6654	SOS1	-2.18048
[truncated: 17,698 more rows]

## Sheet: supplementary table 6_HCC4017
Data set from genome-wide RNAi screening to identiy genes required for lung cancer survival and growth in HCC4017 using a distinct siRNA library. Kim, H.S., et al. Systematic identification of molecular subtype-selective vulnerabilities in non-small cell lung cancer.
Reagent ID (PlateWellID)	Gene Entrez ID	Gene Symbol	Z score
1001_A01	1119	CHKA	1.10343
1001_A02	1147	CHUK	0.658827
1001_A03	1152	CKB	1.21762
1001_A04	1158	CKM	0.185123
1001_A05	1159	CKMT1B	-0.0762504
1001_A06	1160	CKMT2	-1.83096
1001_A07	1195	CLK1	-0.29367
1001_A08	1196	CLK2	0.437527
1001_A09	1198	CLK3	-0.230448
1001_A10	1263	PLK3	3.40327
1001_A11	1326	MAP3K8	-1.72747
1001_B01	1432	MAPK14	0.380748
1001_B02	1436	CSF1R	0.810382
1001_B03	1445	CSK	1.46499
1001_B04	1452	CSNK1A1	-3.63114
1001_B05	1453	CSNK1D	-1.12507
1001_B06	1455	CSNK1G2	-0.555943
1001_B07	1456	CSNK1G3	1.30489
1001_B08	1457	CSNK2A1	0.00361195
1001_B09	1459	CSNK2A2	0.579287
1001_B10	5157	PDGFRL	-1.64072
1001_B11	5891	RAGE	-0.403573
1001_C01	7465	WEE1	-6.3826
1001_C02	23139	MAST2	1.36341
1001_C03	1021	CDK6	-1.09207
1001_C04	1454	CSNK1E	0.73742
1001_C05	10769	PLK2	-0.723538
1001_C06	9891	NUAK1	-0.824264
1001_C07	5562	PRKAA1	0.351081
1001_C08	30849	PIK3R4	1.45594
1001_C09	7272	TTK	-1.18661
1001_C10	4751	NEK2	0.519609
1001_C11	1633	DCK	1.06517
1001_D01	6790	AURKA	-2.3592
1001_D02	1017	CDK2	-0.442889
1001_D03	221823	PRPS1L1	-2.64843
1001_D04	23683	PRKD3	0.409157
1001_D05	2050	EPHB4	1.58388
1001_D06	8767	RIPK2	1.51605
1001_D07	701	BUB1B	-0.867832
1001_D08	8558	CDK10	0.344096
1001_D09	657	BMPR1A	-0.443949
1001_D10	51447	IP6K2	-0.378418
1001_D11	3654	IRAK1	0.395764
1001_E01	5230	PGK1	1.53072
1001_E02	9833	MELK	-0.0876521
1001_E03	5347	PLK1	-4.47517
1001_E04	983	CDK1	-0.219233
1001_E05	203	AK1	0.0198449
1001_E06	80347	COASY	-0.952408
1001_E07	1111	CHEK1	-4.76101
1001_E08	7084	TK2	0.189913
1001_E09	545	ATR	0.613673
1001_E10	8491	MAP4K3	-2.80636
1001_E11	1613	DAPK3	2.66032
1001_F01	1956	EGFR	-0.312989
1001_F02	9261	MAPKAPK2	-0.926614
1001_F03	369	ARAF	0.817195
1001_F04	4145	MATK	-1.25308
1001_F05	2475	MTOR	0.193295
1001_F06	2064	ERBB2	0.0791802
1001_F07	55781	RIOK2	1.56421
1001_F08	207	AKT1	-1.0322
1001_F09	5297	PI4KA	0.760801
1001_F10	6446	SGK1	-0.158799
1001_F11	29110	TBK1	0.148626
1001_G01	5591	PRKDC	-2.31554
1001_G02	10114	HIPK3	0.545755
1001_G03	25	ABL1	-0.681608
1001_G04	27	ABL2	0.335574
1001_G05	90	ACVR1	1.5844
1001_G06	91	ACVR1B	1.36423
1001_G07	92	ACVR2A	-0.0789061
1001_G08	93	ACVR2B	0.317561
1001_G09	94	ACVRL1	-0.827759
1001_G10	132	ADK	1.59217
1001_G11	156	ADRBK1	-0.344464
1001_H01	157	ADRBK2	0.754805
1001_H02	204	AK2	-2.57309
1001_H03	205	AK3L1	0.674837
1001_H04	208	AKT2	0.31471
1001_H05	238	ALK	-0.537762
1001_H06	269	AMHR2	0.112275
1001_H07	472	ATM	1.45915
1001_H08	558	AXL	-0.797858
1001_H09	640	BLK	-0.699627
1001_H10	658	BMPR1B	0.151313
1001_H11	659	BMPR2	-0.384382
1002_A01	2869	GRK5	0.915221
1002_A02	2870	GRK6	-0.419363
1002_A03	2872	MKNK2	0.111269
1002_A04	2931	GSK3A	2.80225
1002_A05	2932	GSK3B	-0.486107
1002_A06	2987	GUK1	-0.421355
1002_A07	3055	HCK	0.131981
1002_A08	3098	HK1	0.0610553
1002_A09	3099	HK2	-0.012073
1002_A10	3101	HK3	1.20085
1002_A11	3480	IGF1R	-1.77306
1002_B01	3551	IKBKB	-0.368088
1002_B02	3932	LCK	1.31974
1002_B03	3984	LIMK1	-3.94234
1002_B04	3985	LIMK2	-2.19288
1002_B05	4058	LTK	1.33552
1002_B06	4067	LYN	1.38741
1002_B07	4117	MAK	-0.702293
1002_B08	4139	MARK1	0.23493
1002_B09	4140	MARK3	2.21501
1002_B10	4214	MAP3K1	0.485943
1002_B11	4215	MAP3K3	-0.127364
1002_C01	4216	MAP3K4	0.228775
1002_C02	4217	MAP3K5	-0.401415
1002_C03	4233	MET	-0.883329
1002_C04	4246	SCGB2A1	0.373684
1002_C05	4293	MAP3K9	1.12485
1002_C06	4294	MAP3K10	0.808285
1002_C07	4296	MAP3K11	-0.609555
1002_C08	4342	MOS	-0.363048
1002_C09	4354	MPP1	-0.190834
1002_C10	4355	MPP2	0.592543
1002_C11	4356	MPP3	0.278096
1002_D01	4486	MST1R	-0.761749
1002_D02	4593	MUSK	-0.0228366
1002_D03	4598	MVK	0.596759
1002_D04	4638	MYLK	-1.4351
1002_D05	4750	NEK1	0.531533
1002_D06	4752	NEK3	-0.631791
1002_D07	4830	NME1	-0.764466
1002_D08	4831	NME2	-0.354889
1002_D09	4833	NME4	-0.30177
1002_D10	4900	NRGN	-0.549499
1002_D11	4914	NTRK1	0.604209
1002_E01	4915	NTRK2	-0.748186
1002_E02	4916	NTRK3	-0.0560975
1002_E03	4919	ROR1	0.58216
1002_E04	4920	ROR2	-0.134409
1002_E05	4921	DDR2	0.675952
1002_E06	5058	PAK1	0.497918
1002_E07	5062	PAK2	-0.317838
1002_E08	5063	PAK3	-0.733325
1002_E09	5108	PCM1	0.359818
1002_E10	5127	CDK16	-0.124503
1002_E11	5128	CDK17	-1.03582
1002_F01	5129	CDK18	0.850718
1002_F02	5156	PDGFRA	-1.9849
1002_F03	5159	PDGFRB	-0.840569
1002_F04	5163	PDK1	0.621769
1002_F05	5164	PDK2	-1.3954
1002_F06	5165	PDK3	-0.453632
1002_F07	5166	PDK4	1.35305
1002_F08	5170	PDPK1	0.715771
1002_F09	5211	PFKL	-1.08065
1002_F10	5213	PFKM	0.0851584
1002_F11	5214	PFKP	0.669911
1002_G01	5218	CDK14	-1.23934
1002_G02	5232	PGK2	-0.0189717
1002_G03	5260	PHKG1	0.948466
1002_G04	5261	PHKG2	-0.478783
1002_G05	5286	PIK3C2A	-1.08459
1002_G06	5287	PIK3C2B	0.24761
1002_G07	5288	PIK3C2G	-0.221832
1002_G08	5289	PIK3C3	0.0339336
1002_G09	5290	PIK3CA	-0.485099
1002_G10	5291	PIK3CB	-0.0966269
1002_G11	5292	PIM1	0.00649375
1002_H01	5293	PIK3CD	2.60189
1002_H02	5294	PIK3CG	0.0504436
1002_H03	5298	PI4KB	-0.0768411
1002_H04	5305	PIP4K2A	1.61656
1002_H05	5313	PKLR	-0.491996
1002_H06	5315	PKM2	0.141047
1002_H07	5361	PLXNA1	1.06507
1002_H08	5362	PLXNA2	-1.32124
1002_H09	5365	PLXNB3	0.424882
1002_H10	5563	PRKAA2	-1.50501
1002_H11	5566	PRKACA	0.371519
1003_A01	660	BMX	2.55104
1003_A02	673	BRAF	0.350618
1003_A03	695	BTK	-1.66611
1003_A04	699	BUB1	0.599848
1003_A05	780	DDR1	-2.2123
1003_A06	801	CALM1	-2.53534
1003_A07	805	CALM2	-2.25765
1003_A08	808	CALM3	-0.604405
1003_A09	814	CAMK4	1.03109
1003_A10	815	CAMK2A	-0.527711
1003_A11	816	CAMK2B	0.467326
1003_B01	817	CAMK2D	0.715482
1003_B02	818	CAMK2G	-0.383026
1003_B03	914	CD2	0.411459
1003_B04	984	CDK11B	-1.33526
1003_B05	1018	CDK3	-0.0884908
1003_B06	1019	CDK4	-0.481765
1003_B07	1020	CDK5	0.855798
1003_B08	1022	CDK7	-0.0903208
1003_B09	1024	CDK8	-2.52132
1003_B10	1025	CDK9	0.0631689
1003_B11	3611	ILK	1.16451
1003_C01	3643	INSR	-0.495849
1003_C02	3645	INSRR	-2.11491
1003_C03	3656	IRAK2	1.72832
1003_C04	3702	ITK	-0.288977
1003_C05	3705	ITPK1	2.56851
1003_C06	3706	ITPKA	-1.50355
1003_C07	3707	ITPKB	-0.645087
1003_C08	3716	JAK1	-1.65023
1003_C09	3717	JAK2	0.115941
1003_C10	3718	JAK3	0.66911
1003_C11	3791	KDR	3.91219
1003_D01	3795	KHK	0.464074
1003_D02	3815	KIT	-1.10486
1003_D03	8382	NME5	0.699171
1003_D04	8394	PIP5K1A	0.169984
1003_D05	8395	PIP5K1B	0.409282
1003_D06	8396	PIP4K2B	0.400985
1003_D07	8408	ULK1	1.4076
1003_D08	8428	STK24	0.128261
1003_D09	8444	DYRK3	-4.32528
1003_D10	8445	DYRK2	-1.23319
1003_D11	1606	DGKA	-2.18493
1003_E01	1607	DGKB	-0.491743
1003_E02	1608	DGKG	-0.829039
1003_E03	1609	DGKQ	0.176985
1003_E04	1612	DAPK1	-0.0656941
1003_E05	1716	DGUOK	-0.191846
1003_E06	1760	DMPK	-0.571758
1003_E07	1796	DOK1	-0.243289
1003_E08	1841	DTYMK	0.543178
1003_E09	1859	DYRK1A	0.828781
1003_E10	1969	EPHA2	0.601854
1003_E11	2011	MARK2	-4.52941
1003_F01	2041	EPHA1	0.170911
1003_F02	2042	EPHA3	1.03333
1003_F03	2043	EPHA4	-3.1449
1003_F04	2044	EPHA5	-0.438107
1003_F05	2045	EPHA7	-0.350346
1003_F06	2046	EPHA8	0.220337
1003_F07	2047	EPHB1	0.409953
1003_F08	2048	EPHB2	-0.851869
1003_F09	2049	EPHB3	0.00753563
1003_F10	2051	EPHB6	0.174344
1003_F11	2065	ERBB3	0.299119
1003_G01	2066	ERBB4	-0.500261
1003_G02	2185	PTK2B	0.362462
1003_G03	2241	FER	-0.409252
1003_G04	2242	FES	-0.000443642
1003_G05	2260	FGFR1	1.5773
1003_G06	2261	FGFR3	0.250429
1003_G07	2263	FGFR2	-1.274
1003_G08	2264	FGFR4	0.313303
1003_G09	2268	FGR	1.56593
1003_G10	2321	FLT1	2.94653
1003_G11	2322	FLT3	-0.777194
1003_H01	2324	FLT4	-0.592995
1003_H02	2444	FRK	1.20352
1003_H03	2534	FYN	-0.748196
1003_H04	2580	GAK	0.136969
1003_H05	2584	GALK1	-0.520296
1003_H06	2585	GALK2	1.26212
1003_H07	2645	GCK	-0.577132
1003_H08	2646	GCKR	0.502737
1003_H09	2710	GK	-0.198694
1003_H10	2712	GK2	-0.857959
1003_H11	2868	GRK4	-0.112599
1004_A01	5567	PRKACB	-0.699386
1004_A02	5568	PRKACG	-0.724694
1004_A03	5578	PRKCA	-0.648511
1004_A04	5579	PRKCB	0.315132
1004_A05	5580	PRKCD	0.536421
1004_A06	5581	PRKCE	-0.991861
1004_A07	5582	PRKCG	-0.864296
1004_A08	5583	PRKCH	0.277761
1004_A09	5584	PRKCI	0.282408
1004_A10	5585	PKN1	1.94438
1004_A11	5586	PKN2	0.289363
1004_B01	5587	PRKD1	0.909316
1004_B02	5588	PRKCQ	0.895702
1004_B03	5589	PRKCSH	0.400119
1004_B04	5590	PRKCZ	-1.85586
1004_B05	5592	PRKG1	0.123439
1004_B06	5593	PRKG2	-0.275776
1004_B07	5594	MAPK1	0.632099
1004_B08	5595	MAPK3	-0.913142
1004_B09	5596	MAPK4	-0.37339
1004_B10	5597	MAPK6	-0.237899
1004_B11	5598	MAPK7	-0.347571
1004_C01	5599	MAPK8	-1.82934
1004_C02	5600	MAPK11	0.897513
1004_C03	5601	MAPK9	0.00825195
1004_C04	5602	MAPK10	0.415227
1004_C05	5603	MAPK13	-0.991373
1004_C06	5604	MAP2K1	-1.36566
1004_C07	5605	MAP2K2	-0.227029
1004_C08	5606	MAP2K3	-0.87917
1004_C09	5607	MAP2K5	-1.89315
1004_C10	5608	MAP2K6	-0.0727951
1004_C11	5609	MAP2K7	0.663379
1004_D01	5610	EIF2AK2	0.0154031
1004_D02	5613	PRKX	-0.550471
1004_D03	5616	PRKY	0.326376
1004_D04	5631	PRPS1	-1.99713
1004_D05	5634	PRPS2	0.105106
1004_D06	5635	PRPSAP1	-0.0544691
1004_D07	5636	PRPSAP2	0.571312
1004_D08	5681	PSKH1	0.42851
1004_D09	5747	PTK2	-0.456341
1004_D10	5753	PTK6	-0.358878
1004_D11	5754	PTK7	0.665562
1004_E01	5756	TWF1	-2.35134
1004_E02	5832	ALDH18A1	-0.220626
1004_E03	5871	MAP4K2	-0.654957
1004_E04	5894	RAF1	-0.326249
1004_E05	5979	RET	0.657941
1004_E06	6011	GRK1	0.310275
1004_E07	6041	RNASEL	1.27288
1004_E08	6093	ROCK1	-0.431421
1004_E09	6098	ROS1	0.0075782
1004_E10	6102	RP2	-0.511973
1004_E11	6195	RPS6KA1	-0.199028
1004_F01	6196	RPS6KA2	0.535586
1004_F02	6197	RPS6KA3	-0.963554
1004_F03	6198	RPS6KB1	0.996662
1004_F04	6199	RPS6KB2	1.94962
1004_F05	6259	RYK	0.226363
1004_F06	6300	MAPK12	0.0682607
1004_F07	6416	MAP2K4	0.395153
1004_F08	6502	SKP2	0.296728
1004_F09	6714	SRC	-0.881638
1004_F10	6725	SRMS	-3.39099
1004_F11	6732	SRPK1	0.39506
1004_G01	6733	SRPK2	0.167818
1004_G02	6787	NEK4	-0.295478
1004_G03	6788	STK3	-0.326137
1004_G04	6789	STK4	-0.0422098
1004_G05	6792	CDKL5	-0.798189
1004_G06	6793	STK10	0.0322977
1004_G07	6794	STK11	-0.613099
1004_G08	6795	AURKC	-0.812355
1004_G09	6850	SYK	0.728492
1004_G10	6872	TAF1	1.1289
1004_G11	6885	MAP3K7	-0.664375
1004_H01	7006	TEC	-0.797856
1004_H02	7010	TEK	-0.159574
1004_H03	7016	TESK1	0.576175
1004_H04	7046	TGFBR1	-0.570539
1004_H05	7048	TGFBR2	0.248922
1004_H06	7075	TIE1	0.436889
1004_H07	7083	TK1	-0.453968
1004_H08	7175	TPR	2.04123
1004_H09	7294	TXK	0.256779
1004_H10	7297	TYK2	0.859532
1004_H11	7301	TYRO3	-1.16907
1005_A01	8224	SYN3	1.42857
1005_A02	8227	SFRS17A	0.887743
1005_A03	8233	ZRSR2	1.41923
1005_A04	8241	RBM10	1.11769
1005_A05	8243	SMC1A	-0.290831
1005_A06	8260	NAA10	-1.21635
1005_A07	8273	SLC10A3	-2.83932
1005_A08	8277	TKTL1	-0.0677567
1005_A09	8288	EPX	1.42856
1005_A10	8289	ARID1A	-0.310972
1005_A11	8302	KLRC4	-1.51059
1005_B01	8309	ACOX2	-0.2987
1005_B02	8310	ACOX3	2.33114
1005_B03	8315	BRAP	0.905722
1005_B04	8318	CDC45	-1.73941
1005_B05	8320	EOMES	-1.32129
1005_B06	8348	HIST1H2BO	0.469607
1005_B07	8372	HYAL3	-0.309115
1005_B08	8398	PLA2G6	-0.523698
1005_B09	8399	PLA2G10	-0.954671
1005_B10	8402	SLC25A11	0.911162
1005_B11	8403	SOX14	1.39745
1005_C01	8407	TAGLN2	0.546006
1005_C02	8416	ANXA9	-0.349482
1005_C03	8424	BBOX1	0.971673
1005_C04	8425	LTBP4	0.213039
1005_C05	8434	RECK	1.80096
1005_C06	8435	SOAT2	0.613116
1005_C07	8437	RASAL1	0.494346
1005_C08	8438	RAD54L	0.299947
1005_C09	8440	NCK2	-3.60698
1005_C10	8443	GNPAT	2.97314
1005_C11	8447	DOC2B	-2.33274
1005_D01	8448	DOC2A	0.042194
1005_D02	8449	DHX16	-1.42011
1005_D03	8455	ATRN	-1.51354
1005_D04	8456	FOXN1	-0.047635
1005_D05	8458	TTF2	0.143811
1005_D06	8459	TPST2	-1.40482
1005_D07	8460	TPST1	0.255817
1005_D08	8467	SMARCA5	1.71167
1005_D09	8468	FKBP6	0.164039
1005_D10	8470	SORBS2	-0.457384
1005_D11	8473	OGT	1.0924
1005_E01	8480	RAE1	-1.01525
1005_E02	8481	OFD1	-0.935923
1005_E03	8482	SEMA7A	-2.38841
1005_E04	8483	CILP	-0.707175
1005_E05	8487	SIP1	0.717071
1005_E06	8490	RGS5	0.140199
1005_E07	8497	PPFIA4	-0.689927
1005_E08	8498	RANBP3	-0.37745
1005_E09	8499	PPFIA2	0.849142
1005_E10	8500	PPFIA1	-0.626387
1005_E11	8502	PKP4	1.57106
1005_F01	8504	PEX3	-1.53233
1005_F02	8505	PARG	0.866466
1005_F03	8506	CNTNAP1	-3.05045
1005_F04	8507	ENC1	0.655025
1005_F05	8509	NDST2	1.3549
1005_F06	8513	LIPF	-0.974286
1005_F07	8515	ITGA10	-0.0560803
1005_F08	8516	ITGA8	0.29837
1005_F09	8518	IKBKAP	-3.03957
1005_F10	8520	HAT1	1.94607
1005_F11	8521	GCM1	-0.584037
1005_G01	8528	DDO	0.554217
1005_G02	8529	CYP4F2	-0.902783
1005_G03	8530	CST7	0.709517
1005_G04	8531	CSDA	0.951216
1005_G05	8533	COPS3	-1.29251
1005_G06	8534	CHST1	0.106078
1005_G07	8538	BARX2	0.576916
1005_G08	8540	AGPS	-0.949202
1005_G09	8541	PPFIA3	2.29074
1005_G10	8544	PIR	0.76868
1005_G11	8553	BHLHE40	-2.49096
1005_H01	8554	PIAS1	0.0337243
1005_H02	8557	TCAP	0.0398721
1005_H03	8560	DEGS1	1.31454
1005_H04	8564	KMO	-1.3842
1005_H05	8565	YARS	0.0846982
1005_H06	8570	KHSRP	1.37553
1005_H07	8572	PDLIM4	-0.406729
1005_H08	8574	AKR7A2	4.3909
1005_H09	8575	PRKRA	-0.31954
1005_H10	8578	SCARF1	-1.04763
1005_H11	8600	TNFSF11	0.825412
1006_A01	8808	IL1RL2	-0.299093
1006_A02	8809	IL18R1	0.0996559
1006_A03	8812	CCNK	-0.753112
1006_A04	8813	DPM1	-2.83976
1006_A05	8818	DPM2	-1.95346
1006_A06	8819	SAP30	0.858708
1006_A07	8820	HESX1	0.186215
1006_A08	8821	INPP4B	-0.595417
1006_A09	8824	CES2	2.14177
1006_A10	8825	LIN7A	-1.41895
1006_A11	8826	IQGAP1	0.106747
1006_B01	8828	NRP2	-1.46254
1006_B02	8829	NRP1	2.83312
1006_B03	8832	CD84	2.47975
1006_B04	8833	GMPS	0.751987
1006_B05	8839	WISP2	0.379718
1006_B06	8840	WISP1	-0.0343968
1006_B07	8841	HDAC3	-1.74669
1006_B08	8846	ALKBH1	-0.305806
1006_B09	8850	KAT2B	0.104147
1006_B10	8851	CDK5R1	-0.617255
1006_B11	8852	AKAP4	-1.95253
1006_C01	8853	ASAP2	1.12737
1006_C02	8854	ALDH1A2	-3.60223
1006_C03	8862	APLN	1.5146
1006_C04	8869	ST3GAL5	-1.58625
1006_C05	8874	ARHGEF7	-2.01353
1006_C06	8875	VNN2	0.757928
1006_C07	8876	VNN1	0.599273
1006_C08	8879	SGPL1	-0.884213
1006_C09	8880	FUBP1	-1.95996
1006_C10	8881	CDC16	1.1182
1006_C11	8883	NAE1	-0.274079
1006_D01	8884	SLC5A6	-0.0447572
1006_D02	8886	DDX18	-3.34225
1006_D03	8890	EIF2B4	0.286903
1006_D04	8891	EIF2B3	0.308372
1006_D05	8892	EIF2B2	0.655953
1006_D06	8893	EIF2B5	-0.204017
1006_D07	8894	EIF2S2	-3.4244
1006_D08	8895	CPNE3	1.17498
1006_D09	8900	CCNA1	0.0642618
1006_D10	8904	CPNE1	0.336681
1006_D11	8905	AP1S2	-0.169568
1006_E01	8906	AP1G2	0.0842898
1006_E02	8908	GYG2	0.13697
1006_E03	8916	HERC3	-0.949565
1006_E04	8924	HERC2	0.0247874
1006_E05	8925	HERC1	-0.667973
1006_E06	8927	BSN	-0.0458911
1006_E07	8928	FOXH1	0.620217
1006_E08	8930	MBD4	0.337384
1006_E09	8932	MBD2	-0.716327
1006_E10	8934	RAB7L1	0.672109
1006_E11	8939	FUBP3	0.36907
1006_F01	8940	TOP3B	-0.70956
1006_F02	8941	CDK5R2	3.46955
1006_F03	8942	KYNU	-0.201325
1006_F04	8943	AP3D1	3.057
1006_F05	8945	BTRC	0.278504
1006_F06	8972	MGAM	0.280026
1006_F07	8974	P4HA2	-1.63081
1006_F08	8976	WASL	-1.27229
1006_F09	8985	PLOD3	-4.03642
1006_F10	8993	PGLYRP1	1.02812
1006_F11	8997	KALRN	0.218687
1006_G01	9016	SLC25A14	0.733261
1006_G02	9019	MPZL1	-0.198528
1006_G03	9023	CH25H	-0.344541
1006_G04	9027	NAT8	0.227286
1006_G05	9031	BAZ1B	-0.05678
1006_G06	9037	SEMA5A	-1.50924
1006_G07	9039	UBA3	0.0910867
1006_G08	9040	UBE2M	-0.183398
1006_G09	9043	SPAG9	1.49505
1006_G10	9044	BTAF1	-1.56103
1006_G11	9050	PSTPIP2	1.66352
1006_H01	9051	PSTPIP1	0.436712
1006_H02	9053	MAP7	-0.925446
1006_H03	9054	NFS1	-0.697954
1006_H04	9055	PRC1	-4.53534
1006_H05	9056	SLC7A7	-0.212774
1006_H06	9057	SLC7A6	-1.02717
1006_H07	9058	SLC13A2	0.0317883
1006_H08	9063	PIAS2	0.45405
1006_H09	9068	ANGPTL1	-0.0285344
1006_H10	9077	DIRAS3	-0.699874
1006_H11	9086	EIF1AY	2.26114
1007_A01	8601	RGS20	-0.0443767
1007_A02	8602	NOP14	-2.2197
1007_A03	8604	SLC25A12	0.330588
1007_A04	8605	PLA2G4C	0.0569031
1007_A05	8607	RUVBL1	0.579785
1007_A06	8608	RDH16	0.679844
1007_A07	8614	STC2	1.02761
1007_A08	8620	NPFF	-1.97573
1007_A09	8622	PDE8B	1.97539
1007_A10	8623	ASMTL	-0.457066
1007_A11	8629	JRK	0.109531
1007_B01	8630	HSD17B6	-2.63749
1007_B02	8633	UNC5C	-0.0526911
1007_B03	8634	RTCD1	1.39548
1007_B04	8635	RNASET2	0.695655
1007_B05	8638	OASL	0.556536
1007_B06	8639	AOC3	2.85979
1007_B07	8641	PCDHGB4	0.423321
1007_B08	8642	DCHS1	0.242978
1007_B09	8643	PTCH2	-2.26307
1007_B10	8647	ABCB11	1.16466
1007_B11	8648	NCOA1	0.443939
1007_C01	8650	NUMB	0.97336
1007_C02	8653	DDX3Y	-1.10838
1007_C03	8654	PDE5A	3.08792
1007_C04	8655	DYNLL1	-1.86657
1007_C05	8658	TNKS	0.275761
1007_C06	8659	ALDH4A1	-0.0325832
1007_C07	8661	EIF3A	0.00844519
1007_C08	8662	EIF3B	-0.501191
1007_C09	8663	EIF3C	-0.527758
1007_C10	8664	EIF3D	-0.861561
1007_C11	8665	EIF3F	-0.128525
1007_D01	8666	EIF3G	-0.136232
1007_D02	8668	EIF3I	1.60168
1007_D03	8669	EIF3J	-0.415838
1007_D04	8671	SLC4A4	1.05532
1007_D05	8672	EIF4G3	-1.36204
1007_D06	8681	JMJD7-PLA2G4B	-0.810121
1007_D07	8683	SFRS9	-0.349955
1007_D08	8685	MARCO	0.0548621
1007_D09	8687	KRT38	-0.0956855
1007_D10	8688	KRT37	0.0500814
1007_D11	8689	KRT36	0.0955961
1007_E01	8690	JRKL	-0.205456
1007_E02	8692	HYAL2	0.0068074
1007_E03	8693	GALNT4	-1.17205
1007_E04	8694	DGAT1	0.202925
1007_E05	8697	CDC23	-1.67653
1007_E06	8701	DNAH11	0.378305
1007_E07	8702	B4GALT4	-2.68169
1007_E08	8703	B4GALT3	0.947489
1007_E09	8704	B4GALT2	-0.196786
1007_E10	8705	B3GALT4	-0.0215797
1007_E11	8706	B3GALNT1	-0.221745
1007_F01	8707	B3GALT2	1.55993
1007_F02	8708	B3GALT1	0.55408
1007_F03	8710	SERPINB7	-0.128334
1007_F04	8714	ABCC3	2.29985
1007_F05	8718	TNFRSF25	-0.754079
1007_F06	8721	EDF1	0.977101
1007_F07	8727	CTNNAL1	-0.530458
1007_F08	8729	GBF1	-0.523934
1007_F09	8731	RNMT	0.700837
1007_F10	8735	MYH13	-1.39618
1007_F11	8739	HRK	0.123142
1007_G01	8743	TNFSF10	-0.195253
1007_G02	8760	CDS2	1.18659
1007_G03	8761	PABPC4	-1.28025
1007_G04	8764	TNFRSF14	-0.40316
1007_G05	8766	RAB11A	1.44122
1007_G06	8771	TNFRSF6B	-1.62396
1007_G07	8777	MPDZ	-0.281136
1007_G08	8778	SIGLEC5	0.0452178
1007_G09	8784	TNFRSF18	-1.61781
1007_G10	8786	RGS11	0.369334
1007_G11	8787	RGS9	0.0968944
1007_H01	8790	FPGT	-2.76285
1007_H02	8792	TNFRSF11A	-1.7474
1007_H03	8793	TNFRSF10D	0.152929
1007_H04	8794	TNFRSF10C	-1.53548
1007_H05	8795	TNFRSF10B	1.52142
1007_H06	8797	TNFRSF10A	-1.57346
1007_H07	8801	SUCLG2	2.21159
1007_H08	8802	SUCLG1	0.783041
1007_H09	8803	SUCLA2	1.173
1007_H10	8805	TRIM24	-0.209556
1007_H11	8807	IL18RAP	-0.942791
1008_A01	9091	PIGQ	2.4776
1008_A02	9094	UNC119	-2.14084
1008_A03	9095	TBX19	0.607413
1008_A04	9096	TBX18	-0.389133
1008_A05	9112	MTA1	0.000810303
1008_A06	9114	ATP6V0D1	-0.717582
1008_A07	9119	KRT75	0.347139
1008_A08	9120	SLC16A6	0.391195
1008_A09	9121	SLC16A5	-0.90002
1008_A10	9122	SLC16A4	-0.174365
1008_A11	9123	SLC16A3	0.407987
1008_B01	9124	PDLIM1	-0.69299
1008_B02	9126	SMC3	-0.608218
1008_B03	9129	PRPF3	-0.306584
1008_B04	9131	AIFM1	1.22839
1008_B05	9133	CCNB2	-0.585264
1008_B06	9134	CCNE2	0.371871
1008_B07	9138	ARHGEF1	-0.658843
1008_B08	9148	NEURL	2.16616
1008_B09	9152	SLC6A5	0.865913
1008_B10	9153	SLC28A2	-2.23275
1008_B11	9154	SLC28A1	0.0448176
1008_C01	9156	EXO1	0.125144
1008_C02	9167	COX7A2L	0.647343
1008_C03	9173	IL1RL1	0.256483
1008_C04	9180	OSMR	-6.05922
1008_C05	9181	ARHGEF2	-1.34843
1008_C06	9183	ZW10	-0.0868966
1008_C07	9185	REPS2	2.27956
1008_C08	9187	SLC24A1	-0.360941
1008_C09	9188	DDX21	-0.249128
1008_C10	9189	ZBED1	0.533742
1008_C11	9194	SLC16A7	0.781046
1008_D01	9197	SLC33A1	-1.25965
1008_D02	9200	PTPLA	1.26819
1008_D03	9204	ZMYM6	-2.16283
1008_D04	9208	LRRFIP1	-0.202562
1008_D05	9211	LGI1	-0.185167
1008_D06	9215	LARGE	-0.995117
1008_D07	9219	MTA2	0.00954997
1008_D08	9227	LRAT	-0.763762
1008_D09	9228	DLGAP2	1.36147
1008_D10	9229	DLGAP1	0.644823
1008_D11	9230	RAB11B	0.119695
1008_E01	9232	PTTG1	-2.70006
1008_E02	9241	NOG	-0.817396
1008_E03	9242	MSC	0.0978086
1008_E04	9244	CRLF1	3.27353
1008_E05	9245	GCNT3	0.183285
1008_E06	9246	UBE2L6	2.23549
1008_E07	9247	GCM2	0.00325577
1008_E08	9249	DHRS3	-0.410983
1008_E09	9253	NUMBL	-0.319389
1008_E10	9255	AIMP1	2.76021
1008_E11	9260	PDLIM7	-2.07921
1008_F01	9265	CYTH3	0.32059
1008_F02	9266	CYTH2	-0.535623
1008_F03	9267	CYTH1	1.57753
1008_F04	9276	COPB2	-5.10597
1008_F05	9277	WDR46	1.97542
1008_F06	9282	MED14	-0.195849
1008_F07	9296	ATP6V1F	-1.20598
1008_F08	9306	SOCS6	0.626697
1008_F09	9317	PTER	0.764706
1008_F10	9318	COPS2	-1.40724
1008_F11	9319	TRIP13	-0.327071
1008_G01	9320	TRIP12	3.73697
1008_G02	9321	TRIP11	0.863293
1008_G03	9322	TRIP10	0.812804
1008_G04	9324	HMGN3	-0.143551
1008_G05	9325	TRIP4	-0.181843
1008_G06	9328	GTF3C5	0.121318
1008_G07	9331	B4GALT6	2.57267
1008_G08	9332	CD163	-0.233387
1008_G09	9333	TGM5	0.482807
1008_G10	9334	B4GALT5	-1.47571
1008_G11	9343	EFTUD2	-5.0279
1008_H01	9348	NDST3	0.10934
1008_H02	9351	SLC9A3R2	0.741699
1008_H03	9352	TXNL1	-2.32517
1008_H04	9353	SLIT2	1.04471
1008_H05	9354	UBE4A	-0.49441
1008_H06	9355	LHX2	0.771619
1008_H07	9356	SLC22A6	-2.01012
1008_H08	9360	PPIG	-0.485592
1008_H09	9362	CPNE6	-1.45042
1008_H10	9363	RAB33A	1.07236
1008_H11	9364	RAB28	1.45129
1009_A01	2	A2M	-0.823683
1009_A02	9	NAT1	1.13349
1009_A03	10	NAT2	-0.534834
1009_A04	12	SERPINA3	0.189156
1009_A05	13	AADAC	1.2811
1009_A06	15	AANAT	0.0470081
1009_A07	16	AARS	-0.381444
1009_A08	19	ABCA1	-2.19143
1009_A09	20	ABCA2	-0.55845
1009_A10	21	ABCA3	-0.0425664
1009_A11	23	ABCF1	-0.326468
1009_B01	24	ABCA4	-0.264316
1009_B02	26	ABP1	-0.658052
1009_B03	28	ABO	-0.168128
1009_B04	29	ABR	0.157028
1009_B05	30	ACAA1	0.908935
1009_B06	31	ACACA	-0.826901
1009_B07	32	ACACB	0.100251
1009_B08	33	ACADL	0.961345
1009_B09	34	ACADM	0.0187121
1009_B10	35	ACADS	-0.163749
1009_B11	36	ACADSB	-0.993602
1009_C01	38	ACAT1	-0.107301
1009_C02	39	ACAT2	-1.03711
1009_C03	43	ACHE	0.343525
1009_C04	47	ACLY	0.2083
1009_C05	48	ACO1	-0.940825
1009_C06	50	ACO2	1.33131
1009_C07	51	ACOX1	0.378705
1009_C08	58	ACTA1	-1.00431
1009_C09	59	ACTA2	0.897974
1009_C10	70	ACTC1	-0.445862
1009_C11	71	ACTG1	-0.29352
1009_D01	72	ACTG2	-0.177718
1009_D02	81	ACTN4	0.313536
1009_D03	86	ACTL6A	0.756833
1009_D04	87	ACTN1	-1.17982
1009_D05	88	ACTN2	-0.806952
1009_D06	89	ACTN3	0.105506
1009_D07	100	ADA	0.881557
1009_D08	103	ADAR	-1.20177
1009_D09	104	ADARB1	1.83313
1009_D10	105	ADARB2	1.3846
1009_D11	107	ADCY1	3.71238
1009_E01	108	ADCY2	-0.617656
1009_E02	109	ADCY3	0.0537839
1009_E03	111	ADCY5	-0.116389
1009_E04	112	ADCY6	0.988612
1009_E05	113	ADCY7	-0.255534
1009_E06	114	ADCY8	1.77853
1009_E07	115	ADCY9	0.888215
1009_E08	116	ADCYAP1	1.11651
1009_E09	118	ADD1	-0.635357
1009_E10	119	ADD2	-3.96567
1009_E11	120	ADD3	-0.672608
1009_F01	124	ADH1A	0.358163
1009_F02	125	ADH1B	-0.289293
1009_F03	127	ADH4	-1.29425
1009_F04	130	ADH6	-0.670077
1009_F05	131	ADH7	1.32883
1009_F06	133	ADM	-1.50432
1009_F07	140	ADORA3	-0.0583068
1009_F08	141	ADPRH	0.66278
1009_F09	142	PARP1	0.95003
1009_F10	143	PARP4	1.04991
1009_F11	158	ADSL	-1.33698
1009_G01	159	ADSS	-4.17565
1009_G02	160	AP2A1	2.0437
1009_G03	161	AP2A2	0.400673
1009_G04	164	AP1G1	-0.836395
1009_G05	173	AFM	-2.04013
1009_G06	174	AFP	-0.745554
1009_G07	177	AGER	-0.267434
1009_G08	178	AGL	0.510289
1009_G09	181	AGRP	-1.08826
1009_G10	182	JAG1	1.96927
1009_G11	183	AGT	0.769934
1009_H01	189	AGXT	1.15563
1009_H02	191	AHCY	-0.614019
1009_H03	196	AHR	-0.456403
1009_H04	210	ALAD	1.15759
1009_H05	211	ALAS1	-0.408533
1009_H06	212	ALAS2	1.61542
1009_H07	213	ALB	-18.5492
1009_H08	214	ALCAM	-0.388742
1009_H09	215	ABCD1	1.01759
1009_H10	216	ALDH1A1	-0.748136
1009_H11	217	ALDH2	1.55282
1010_A01	379	ARL4D	0.537356
1010_A02	381	ARF5	0.354894
1010_A03	382	ARF6	1.7814
1010_A04	383	ARG1	-0.300886
1010_A05	384	ARG2	0.345512
1010_A06	387	RHOA	-0.620617
1010_A07	388	RHOB	-0.336102
1010_A08	389	RHOC	-1.07733
1010_A09	390	RND3	-3.23477
1010_A10	391	RHOG	2.0438
1010_A11	392	ARHGAP1	-0.772729
1010_B01	393	ARHGAP4	-1.37335
1010_B02	394	ARHGAP5	-1.06476
1010_B03	396	ARHGDIA	0.477733
1010_B04	397	ARHGDIB	0.983556
1010_B05	398	ARHGDIG	-2.56705
1010_B06	399	RHOH	0.517714
1010_B07	400	ARL1	-0.044188
1010_B08	401	PHOX2A	0.571116
1010_B09	402	ARL2	-1.10852
1010_B10	403	ARL3	-1.73761
1010_B11	407	ARR3	1.40039
1010_C01	408	ARRB1	-1.39089
1010_C02	409	ARRB2	1.7243
1010_C03	410	ARSA	-2.05683
1010_C04	411	ARSB	-0.0372501
1010_C05	412	STS	1.57468
1010_C06	414	ARSD	-0.253306
1010_C07	415	ARSE	2.79756
1010_C08	416	ARSF	1.13537
1010_C09	417	ART1	0.417952
1010_C10	419	ART3	-1.60492
1010_C11	420	ART4	-5.19857
1010_D01	421	ARVCF	1.13532
1010_D02	429	ASCL1	0.0231574
1010_D03	430	ASCL2	0.127959
1010_D04	432	ASGR1	0.487685
1010_D05	433	ASGR2	-3.5374
1010_D06	434	ASIP	1.41859
1010_D07	435	ASL	-0.169258
1010_D08	438	ASMT	-1.72631
1010_D09	440	ASNS	1.33808
1010_D10	444	ASPH	-4.65531
1010_D11	445	ASS1	3.86529
1010_E01	462	SERPINC1	-0.188543
1010_E02	463	ZFHX3	-0.790684
1010_E03	466	ATF1	0.140053
1010_E04	467	ATF3	-0.019418
1010_E05	468	ATF4	-0.50186
1010_E06	471	ATIC	-0.334293
1010_E07	473	RERE	0.206288
1010_E08	474	ATOH1	0.154086
1010_E09	481	ATP1B1	-0.946227
1010_E10	482	ATP1B2	2.45864
1010_E11	483	ATP1B3	-0.149565
1010_F01	486	FXYD2	1.27437
1010_F02	496	ATP4B	0.865161
1010_F03	498	ATP5A1	0.222911
1010_F04	501	ALDH7A1	-2.77005
1010_F05	509	ATP5C1	-0.245139
1010_F06	513	ATP5D	1.94141
1010_F07	515	ATP5F1	-0.64617
1010_F08	516	ATP5G1	-1.62568
1010_F09	517	ATP5G2	-0.700935
1010_F10	518	ATP5G3	1.76358
1010_F11	521	ATP5I	0.456967
1010_G01	522	ATP5J	0.838898
1010_G02	528	ATP6V1C1	-0.462043
1010_G03	529	ATP6V1E1	-2.23271
1010_G04	534	ATP6V1G2	-2.79388
1010_G05	535	ATP6V0A1	0.352308
1010_G06	537	ATP6AP1	-0.581133
1010_G07	539	ATP5O	2.19435
1010_G08	546	ATRX	1.19234
1010_G09	547	KIF1A	0.926068
1010_G10	549	AUH	-1.99724
1010_G11	550	AUP1	0.769756
1010_H01	570	BAAT	-0.78422
1010_H02	571	BACH1	0.427829
1010_H03	572	BAD	0.0461826
1010_H04	578	BAK1	-1.45852
1010_H05	581	BAX	0.0918727
1010_H06	583	BBS2	-0.324076
1010_H07	585	BBS4	-1.91733
1010_H08	586	BCAT1	-0.19911
1010_H09	587	BCAT2	1.34275
1010_H10	590	BCHE	2.40184
1010_H11	593	BCKDHA	-0.3515
1011_A01	218	ALDH3A1	0.00837394
1011_A02	219	ALDH1B1	0.237406
1011_A03	221	ALDH3B1	-2.9253
1011_A04	222	ALDH3B2	-0.0252543
1011_A05	223	ALDH9A1	-2.31234
1011_A06	224	ALDH3A2	1.82107
1011_A07	225	ABCD2	0.607348
1011_A08	226	ALDOA	0.156247
1011_A09	229	ALDOB	-3.40807
1011_A10	230	ALDOC	-0.24292
1011_A11	231	AKR1B1	-0.0460796
1011_B01	239	ALOX12	0.55233
1011_B02	240	ALOX5	-1.46073
1011_B03	241	ALOX5AP	1.11554
1011_B04	242	ALOX12B	-0.31152
1011_B05	244	ANXA8L2	0.154704
1011_B06	246	ALOX15	0.209253
1011_B07	247	ALOX15B	-1.50863
1011_B08	257	ALX3	-0.277265
1011_B09	259	AMBP	1.62316
1011_B10	262	AMD1	-1.69486
1011_B11	267	AMFR	1.07461
1011_C01	268	AMH	-0.712452
1011_C02	270	AMPD1	0.725144
1011_C03	271	AMPD2	-2.56142
1011_C04	272	AMPD3	0.136452
1011_C05	275	AMT	-2.21093
1011_C06	276	AMY1A	0.967432
1011_C07	279	AMY2A	-0.282217
1011_C08	280	AMY2B	0.497803
1011_C09	283	ANG	-0.0955128
1011_C10	284	ANGPT1	-0.818657
1011_C11	285	ANGPT2	0.675312
1011_D01	286	ANK1	0.171745
1011_D02	287	ANK2	-0.645749
1011_D03	288	ANK3	1.07526
1011_D04	291	SLC25A4	-0.91729
1011_D05	292	SLC25A5	1.41938
1011_D06	293	SLC25A6	-1.06175
1011_D07	301	ANXA1	0.370681
1011_D08	302	ANXA2	0.674719
1011_D09	306	ANXA3	-1.13883
1011_D10	307	ANXA4	0.301425
1011_D11	308	ANXA5	-0.719467
1011_E01	309	ANXA6	1.20595
1011_E02	310	ANXA7	-0.782694
1011_E03	311	ANXA11	1.38182
1011_E04	312	ANXA13	1.28997
1011_E05	313	AOAH	0.0820594
1011_E06	314	AOC2	-6.29907
1011_E07	318	NUDT2	-0.440895
1011_E08	319	APOF	0.0667976
1011_E09	324	APC	1.44174
1011_E10	328	APEX1	0.360166
1011_E11	329	BIRC2	-0.349871
1011_F01	330	BIRC3	-0.444883
1011_F02	331	XIAP	-0.177732
1011_F03	332	BIRC5	-0.544555
1011_F04	335	APOA1	-2.68169
1011_F05	336	APOA2	0.393268
1011_F06	337	APOA4	-0.144164
1011_F07	338	APOB	0.315305
1011_F08	339	APOBEC1	0.12511
1011_F09	341	APOC1	-1.83679
1011_F10	343	AQP8	0.954581
1011_F11	344	APOC2	-0.869341
1011_G01	345	APOC3	-1.7444
1011_G02	347	APOD	0.415062
1011_G03	348	APOE	-2.7082
1011_G04	350	APOH	0.104021
1011_G05	351	APP	-1.67542
1011_G06	353	APRT	0.89204
1011_G07	355	FAS	-2.46124
1011_G08	358	AQP1	-0.29813
1011_G09	359	AQP2	2.57592
1011_G10	360	AQP3	-1.15358
1011_G11	361	AQP4	1.34452
1011_H01	362	AQP5	-0.0948307
1011_H02	363	AQP6	0.405013
1011_H03	364	AQP7	-0.171147
1011_H04	366	AQP9	0.898464
1011_H05	368	ABCC6	-0.0413984
1011_H06	372	ARCN1	-10.2353
1011_H07	373	TRIM23	0.690775
1011_H08	374	AREG	-0.763946
1011_H09	375	ARF1	-0.12825
1011_H10	377	ARF3	2.87088
1011_H11	378	ARF4	-0.0791471
1012_A01	594	BCKDHB	-3.69394
1012_A02	595	CCND1	-0.751627
1012_A03	596	BCL2	0.203237
1012_A04	597	BCL2A1	-0.608666
1012_A05	598	BCL2L1	-3.42861
1012_A06	599	BCL2L2	1.52432
1012_A07	608	TNFRSF17	0.111705
1012_A08	613	BCR	1.79052
1012_A09	617	BCS1L	2.02781
1012_A10	622	BDH1	2.70042
1012_A11	627	BDNF	0.798712
1012_B01	631	BFSP1	-0.900591
1012_B02	633	BGN	-1.30508
1012_B03	634	CEACAM1	-2.49045
1012_B04	635	BHMT	0.478338
1012_B05	637	BID	1.60745
1012_B06	638	BIK	-0.328012
1012_B07	639	PRDM1	-0.099006
1012_B08	641	BLM	-0.343502
1012_B09	644	BLVRA	0.691754
1012_B10	645	BLVRB	-0.51995
1012_B11	646	BNC1	-2.36834
1012_C01	652	BMP4	-1.79585
1012_C02	653	BMP5	2.77399
1012_C03	654	BMP6	0.0222073
1012_C04	655	BMP7	0.100855
1012_C05	656	BMP8B	-0.07514
1012_C06	661	POLR3D	0.0375148
1012_C07	662	BNIP1	-0.126558
1012_C08	666	BOK	-0.557755
1012_C09	668	FOXL2	0.156292
1012_C10	669	BPGM	-1.55044
1012_C11	670	BPHL	1.49669
1012_D01	671	BPI	2.75889
1012_D02	675	BRCA2	-0.361259
1012_D03	676	BRDT	-2.48681
1012_D04	677	ZFP36L1	-8.36668
1012_D05	678	ZFP36L2	0.615399
1012_D06	682	BSG	0.283105
1012_D07	683	BST1	0.0220864
1012_D08	686	BTD	1.13339
1012_D09	689	BTF3	-0.398615
1012_D10	696	BTN1A1	1.27708
1012_D11	706	TSPO	-0.0415086
1012_E01	710	SERPING1	0.735146
1012_E02	733	C8G	0.380556
1012_E03	744	MPPED2	1.20491
1012_E04	752	FMNL1	0.735715
1012_E05	759	CA1	-2.88285
1012_E06	760	CA2	-0.897531
1012_E07	761	CA3	-0.683958
1012_E08	762	CA4	-2.52564
1012_E09	763	CA5A	0.0257437
1012_E10	765	CA6	0.000443642
1012_E11	766	CA7	0.605412
1012_F01	767	CA8	-0.0825364
1012_F02	768	CA9	-0.814177
1012_F03	770	CA11	1.10979
1012_F04	771	CA12	1.06017
1012_F05	786	CACNG1	1.0661
1012_F06	788	SLC25A20	-0.273746
1012_F07	790	CAD	0.744343
1012_F08	796	CALCA	0.309051
1012_F09	797	CALCB	0.217807
1012_F10	820	CAMP	-0.304029
1012_F11	828	CAPS	0.418221
1012_G01	829	CAPZA1	0.21231
1012_G02	830	CAPZA2	1.10757
1012_G03	832	CAPZB	0.0262317
1012_G04	833	CARS	0.979908
1012_G05	847	CAT	-0.313926
1012_G06	857	CAV1	-0.774462
1012_G07	858	CAV2	0.291912
1012_G08	859	CAV3	0.544215
1012_G09	864	RUNX3	-0.473778
1012_G10	866	SERPINA6	-0.105972
1012_G11	867	CBL	0.299982
1012_H01	868	CBLB	2.72611
1012_H02	871	SERPINH1	0.439584
1012_H03	873	CBR1	-0.380965
1012_H04	874	CBR3	-0.535085
1012_H05	875	CBS	0.0028604
1012_H06	881	CCIN	1.32317
1012_H07	883	CCBL1	-0.778933
1012_H08	889	KRIT1	-5.71486
1012_H09	890	CCNA2	0.136662
1012_H10	891	CCNB1	0.473745
1012_H11	892	CCNC	-2.03963
1013_A01	894	CCND2	-1.35365
1013_A02	896	CCND3	0.0736943
1013_A03	898	CCNE1	-1.26027
1013_A04	899	CCNF	-1.10129
1013_A05	900	CCNG1	5.33311
1013_A06	901	CCNG2	-0.0817458
1013_A07	902	CCNH	2.22844
1013_A08	904	CCNT1	-0.211685
1013_A09	905	CCNT2	-0.266749
1013_A10	910	CD1B	-0.995078
1013_A11	912	CD1D	1.59835
1013_B01	913	CD1E	0.126907
1013_B02	915	CD3D	-0.240182
1013_B03	917	CD3G	-0.711858
1013_B04	919	CD247	-0.200192
1013_B05	920	CD4	-0.398905
1013_B06	921	CD5	0.948363
1013_B07	922	CD5L	0.31314
1013_B08	923	CD6	-4.37114
1013_B09	924	CD7	-2.7194
1013_B10	925	CD8A	0.761139
1013_B11	926	CD8B	-0.041622
1013_C01	928	CD9	0.302841
1013_C02	929	CD14	-0.813434
1013_C03	931	MS4A1	0.0546877
1013_C04	932	MS4A3	0.395126
1013_C05	933	CD22	1.65511
1013_C06	939	CD27	-0.443378
1013_C07	940	CD28	-1.7039
1013_C08	941	CD80	1.43769
1013_C09	942	CD86	0.691
1013_C10	943	TNFRSF8	1.21717
1013_C11	945	CD33	-0.152365
1013_D01	946	SIGLEC6	0.402976
1013_D02	947	CD34	-0.324281
1013_D03	948	CD36	2.58072
1013_D04	949	SCARB1	1.30039
1013_D05	950	SCARB2	-4.24461
1013_D06	952	CD38	0.0622364
1013_D07	958	CD40	-0.152762
1013_D08	960	CD44	-1.79614
1013_D09	961	CD47	-0.0616449
1013_D10	962	CD48	0.202763
1013_D11	966	CD59	-1.31774
1013_E01	975	CD81	1.89066
1013_E02	977	CD151	0.838075
1013_E03	978	CDA	0.33981
1013_E04	988	CDC5L	-2.28361
1013_E05	989	2014-09-07	-0.0814656
1013_E06	990	CDC6	0.0850309
1013_E07	997	CDC34	0.730369
1013_E08	998	CDC42	-2.28568
1013_E09	999	CDH1	0.654011
1013_E10	1000	CDH2	-0.826651
1013_E11	1001	CDH3	0.0367011
1013_F01	1002	CDH4	0.186694
1013_F02	1003	CDH5	0.69548
1013_F03	1004	CDH6	-0.222327
1013_F04	1005	CDH7	0.0650783
1013_F05	1006	CDH8	-1.53286
1013_F06	1007	CDH9	-0.146529
1013_F07	1008	CDH10	-0.59248
1013_F08	1009	CDH11	0.360174
1013_F09	1010	CDH12	-0.716718
1013_F10	1012	CDH13	-1.9476
1013_F11	1013	CDH15	0.777544
1013_G01	1014	CDH16	-2.03175
1013_G02	1015	CDH17	-1.93217
1013_G03	1016	CDH18	0.875313
1013_G04	1026	CDKN1A	0.488286
1013_G05	1027	CDKN1B	0.946211
1013_G06	1028	CDKN1C	0.405164
1013_G07	1029	CDKN2A	-3.28456
1013_G08	1030	CDKN2B	-0.0707242
1013_G09	1031	CDKN2C	-0.135264
1013_G10	1032	CDKN2D	0.0219937
1013_G11	1036	CDO1	-0.879506
1013_H01	1039	CDR2	-2.03669
1013_H02	1040	CDS1	0.927752
1013_H03	1044	CDX1	-0.372752
1013_H04	1045	CDX2	0.367534
1013_H05	1046	CDX4	-0.0883226
1013_H06	1051	CEBPB	-0.333395
1013_H07	1052	CEBPD	0.247093
1013_H08	1053	CEBPE	1.97603
1013_H09	1054	CEBPG	0.602023
1013_H10	1056	CEL	0.627686
1013_H11	1059	CENPB	-0.29798
1014_A01	1434	CSE1L	-2.26756
1014_A02	1438	CSF2RA	-1.06654
1014_A03	1439	CSF2RB	-2.03537
1014_A04	1441	CSF3R	-2.44942
1014_A05	1444	CSHL1	1.63299
1014_A06	1460	CSNK2B	0.330281
1014_A07	1465	CSRP1	-1.34294
1014_A08	1466	CSRP2	-1.13786
1014_A09	1468	SLC25A10	-0.105143
1014_A10	1470	CST2	0.619306
1014_A11	1471	CST3	0.371058
1014_B01	1473	CST5	1.32657
1014_B02	1474	CST6	0.0812191
1014_B03	1475	CSTA	-1.05298
1014_B04	1476	CSTB	0.672476
1014_B05	1478	CSTF2	-0.148362
1014_B06	1479	CSTF3	-0.777315
1014_B07	1482	NKX2-5	-2.22938
1014_B08	1486	CTBS	-0.90811
1014_B09	1487	CTBP1	-0.0978152
1014_B10	1488	CTBP2	1.7687
1014_B11	1490	CTGF	0.811297
1014_C01	1491	CTH	0.906777
1014_C02	1495	CTNNA1	-0.230016
1014_C03	1496	CTNNA2	-4.27651
1014_C04	1500	CTNND1	0.488972
1014_C05	1501	CTNND2	-1.6826
1014_C06	1503	CTPS	-0.725752
1014_C07	1523	CUX1	0.514712
1014_C08	1525	CXADR	2.18087
1014_C09	1528	CYB5A	2.64711
1014_C10	1534	CYB561	-0.650524
1014_C11	1536	CYBB	-0.655766
1014_D01	1537	CYC1	-6.27171
1014_D02	1538	CYLC1	1.26591
1014_D03	1543	CYP1A1	1.09427
1014_D04	1544	CYP1A2	2.07572
1014_D05	1545	CYP1B1	-1.03091
1014_D06	1548	CYP2A6	0.684024
1014_D07	1549	CYP2A7	-5.4534
1014_D08	1551	CYP3A7	0.857057
1014_D09	1555	CYP2B6	0.323137
1014_D10	1557	CYP2C19	-1.53187
1014_D11	1558	CYP2C8	-1.65933
1014_E01	1559	CYP2C9	-0.392382
1014_E02	1562	CYP2C18	0.386248
1014_E03	1565	CYP2D6	0.48304
1014_E04	1571	CYP2E1	-0.320815
1014_E05	1572	CYP2F1	-0.208673
1014_E06	1573	CYP2J2	-0.285536
1014_E07	1576	CYP3A4	1.27587
1014_E08	1577	CYP3A5	0.199382
1014_E09	1579	CYP4A11	-0.308585
1014_E10	1580	CYP4B1	0.0727115
1014_E11	1581	CYP7A1	0.0822167
1014_F01	1582	CYP8B1	0.48817
1014_F02	1583	CYP11A1	-1.32955
1014_F03	1584	CYP11B1	1.98815
1014_F04	1585	CYP11B2	2.27836
1014_F05	1586	CYP17A1	-1.16274
1014_F06	1588	CYP19A1	1.47256
1014_F07	1589	CYP21A2	-0.227329
1014_F08	1591	CYP24A1	-1.29742
1014_F09	1592	CYP26A1	1.08535
1014_F10	1593	CYP27A1	-0.711209
1014_F11	1594	CYP27B1	0.230499
1014_G01	1600	DAB1	1.19674
1014_G02	1601	DAB2	-0.282697
1014_G03	1603	DAD1	-0.442291
1014_G04	1605	DAG1	-4.4662
1014_G05	1610	DAO	0.483028
1014_G06	1615	DARS	0.565631
1014_G07	1616	DAXX	1.60677
1014_G08	1618	DAZL	-0.200034
1014_G09	1621	DBH	-1.9795
1014_G10	1622	DBI	-0.313465
1014_G11	1628	DBP	0.0997788
1014_H01	1629	DBT	-0.755085
1014_H02	1630	DCC	0.895589
1014_H03	1632	DCI	0.385822
1014_H04	1634	DCN	-2.3738
1014_H05	1638	DCT	1.27428
1014_H06	1639	DCTN1	-3.33436
1014_H07	1642	DDB1	0.481931
1014_H08	1643	DDB2	-0.0946309
1014_H09	1644	DDC	-0.322303
1014_H10	1646	AKR1C2	1.84488
1014_H11	1650	DDOST	-1.99368
1015_A01	1060	CENPC1	-2.07719
1015_A02	1062	CENPE	-2.25538
1015_A03	1066	CES1	1.40138
1015_A04	1071	CETP	-0.116396
1015_A05	1072	CFL1	0.380214
1015_A06	1073	CFL2	-0.257333
1015_A07	1081	CGA	0.0540783
1015_A08	1101	CHAD	0.405531
1015_A09	1102	RCBTB2	1.59194
1015_A10	1103	CHAT	0.262591
1015_A11	1104	RCC1	-0.116596
1015_B01	1105	CHD1	0.380836
1015_B02	1106	CHD2	1.87493
1015_B03	1107	CHD3	-4.2225
1015_B04	1108	CHD4	-2.13651
1015_B05	1109	AKR1C4	-0.251234
1015_B06	1112	FOXN3	0.175989
1015_B07	1113	CHGA	0.0628735
1015_B08	1114	CHGB	0.165848
1015_B09	1116	CHI3L1	-0.0608162
1015_B10	1117	CHI3L2	0.507143
1015_B11	1118	CHIT1	-0.219446
1015_C01	1121	CHM	2.41075
1015_C02	1123	CHN1	-0.574873
1015_C03	1124	CHN2	0.123736
1015_C04	1153	CIRBP	0.0239077
1015_C05	1155	TBCB	0.0137542
1015_C06	1163	CKS1B	1.06514
1015_C07	1164	CKS2	-0.329945
1015_C08	1174	AP1S1	2.35921
1015_C09	1175	AP2S1	-1.0239
1015_C10	1176	AP3S1	3.13001
1015_C11	1207	CLNS1A	-1.71123
1015_D01	1208	CLPS	0.3558
1015_D02	1211	CLTA	0.477527
1015_D03	1212	CLTB	-2.83748
1015_D04	1244	ABCC2	-0.25351
1015_D05	1267	CNP	-2.59637
1015_D06	1270	CNTF	-0.0436848
1015_D07	1271	CNTFR	0.102478
1015_D08	1272	CNTN1	-0.848725
1015_D09	1295	COL8A1	1.15596
1015_D10	1311	COMP	0.76752
1015_D11	1314	COPA	-5.29302
1015_E01	1315	COPB1	-6.63324
1015_E02	1317	SLC31A1	0.171712
1015_E03	1318	SLC31A2	0.52397
1015_E04	1327	COX4I1	0.378556
1015_E05	1329	COX5B	1.41149
1015_E06	1337	COX6A1	-0.0666594
1015_E07	1339	COX6A2	-0.372955
1015_E08	1340	COX6B1	-0.574467
1015_E09	1345	COX6C	-1.14636
1015_E10	1346	COX7A1	-0.275311
1015_E11	1349	COX7B	2.40039
1015_F01	1350	COX7C	0.342752
1015_F02	1351	COX8A	0.200853
1015_F03	1352	COX10	-0.355077
1015_F04	1353	COX11	-2.34222
1015_F05	1356	CP	-4.37183
1015_F06	1370	CPN2	0.183353
1015_F07	1371	CPOX	-0.0585476
1015_F08	1373	CPS1	0.109348
1015_F09	1374	CPT1A	0.824003
1015_F10	1376	CPT2	-0.278649
1015_F11	1378	CR1	-0.222179
1015_G01	1379	CR1L	-0.774662
1015_G02	1380	CR2	0.876076
1015_G03	1381	CRABP1	1.42278
1015_G04	1382	CRABP2	0.568346
1015_G05	1384	CRAT	0.764412
1015_G06	1385	CREB1	-0.562193
1015_G07	1386	ATF2	0.463475
1015_G08	1387	CREBBP	0.674263
1015_G09	1388	ATF6B	-0.886234
1015_G10	1390	CREM	-3.92396
1015_G11	1392	CRH	0.200144
1015_H01	1393	CRHBP	2.95261
1015_H02	1396	CRIP1	-3.81409
1015_H03	1397	CRIP2	1.41394
1015_H04	1400	CRMP1	2.55631
1015_H05	1406	CRX	-0.15011
1015_H06	1408	CRY2	-1.01417
1015_H07	1409	CRYAA	0.0976981
1015_H08	1410	CRYAB	-0.824964
1015_H09	1428	CRYM	0.358185
1015_H10	1429	CRYZ	-1.27975
1015_H11	1431	CS	0.424592
1016_A01	1653	DDX1	-0.737848
1016_A02	1654	DDX3X	0.519024
1016_A03	1655	DDX5	-1.77782
1016_A04	1656	DDX6	3.27445
1016_A05	1659	DHX8	-2.8158
1016_A06	1660	DHX9	-0.165314
1016_A07	1662	DDX10	-1.18447
1016_A08	1663	DDX11	0.56262
1016_A09	1665	DHX15	-0.177781
1016_A10	1666	DECR1	0.732632
1016_A11	1674	DES	0.477725
1016_B01	1676	DFFA	1.09707
1016_B02	1677	DFFB	0.0923881
1016_B03	1678	TIMM8A	3.16175
1016_B04	1690	COCH	0.393819
1016_B05	1717	DHCR7	-0.188388
1016_B06	1718	DHCR24	0.215553
1016_B07	1719	DHFR	-1.67251
1016_B08	1723	DHODH	0.205137
1016_B09	1725	DHPS	2.23975
1016_B10	1727	CYB5R3	-0.379031
1016_B11	1728	NQO1	-0.75862
1016_C01	1729	DIAPH1	-5.6865
1016_C02	1730	DIAPH2	0.89942
1016_C03	1731	2014-09-01	1.26864
1016_C04	1733	DIO1	-1.71135
1016_C05	1734	DIO2	0.328788
1016_C06	1735	DIO3	-1.40233
1016_C07	1736	DKC1	2.35182
1016_C08	1737	DLAT	0.218073
1016_C09	1738	DLD	-6.80584
1016_C10	1739	DLG1	1.17328
1016_C11	1740	DLG2	-0.475398
1016_D01	1741	DLG3	-1.07186
1016_D02	1742	DLG4	0.600566
1016_D03	1743	DLST	-0.486582
1016_D04	1745	DLX1	0.109194
1016_D05	1746	DLX2	0.642772
1016_D06	1747	DLX3	-1.00595
1016_D07	1748	DLX4	-0.302395
1016_D08	1749	DLX5	-1.61125
1016_D09	1750	DLX6	0.212887
1016_D10	1755	DMBT1	-0.259912
1016_D11	1756	DMD	-0.88992
1016_E01	1757	SARDH	1.61188
1016_E02	1761	DMRT1	2.01429
1016_E03	1763	DNA2	-1.72717
1016_E04	1767	DNAH5	0.561964
1016_E05	1769	DNAH8	0.316562
1016_E06	1770	DNAH9	0.636445
1016_E07	1773	DNASE1	-1.44426
1016_E08	1774	DNASE1L1	0.396516
1016_E09	1775	DNASE1L2	0.537213
1016_E10	1776	DNASE1L3	-1.34789
1016_E11	1777	DNASE2	-4.24144
1016_F01	1778	DYNC1H1	-0.147538
1016_F02	1780	DYNC1I1	-2.65768
1016_F03	1781	DYNC1I2	1.2363
1016_F04	1783	DYNC1LI2	-0.706928
1016_F05	1785	DNM2	-3.55073
1016_F06	1786	DNMT1	-0.104411
1016_F07	1787	TRDMT1	0.480795
1016_F08	1788	DNMT3A	0.301441
1016_F09	1789	DNMT3B	-0.667343
1016_F10	1791	DNTT	0.746356
1016_F11	1793	DOCK1	1.84431
1016_G01	1794	DOCK2	-1.21304
1016_G02	1795	DOCK3	-1.49941
1016_G03	1798	DPAGT1	0.61674
1016_G04	1806	DPYD	-0.170031
1016_G05	1807	DPYS	1.3025
1016_G06	1808	DPYSL2	0.703188
1016_G07	1809	DPYSL3	-0.279039
1016_G08	1811	SLC26A3	1.19281
1016_G09	1819	DRG2	0.197054
1016_G10	1820	ARID3A	-0.512268
1016_G11	1821	DRP2	0.279702
1016_H01	1822	ATN1	0.648917
1016_H02	1823	DSC1	-1.69807
1016_H03	1824	DSC2	-3.06655
1016_H04	1825	DSC3	-0.915957
1016_H05	1826	DSCAM	-1.09987
1016_H06	1827	RCAN1	1.15965
1016_H07	1828	DSG1	1.9471
1016_H08	1829	DSG2	-1.46962
1016_H09	1830	DSG3	0.721413
1016_H10	1833	EPYC	0.105063
1016_H11	1836	SLC26A2	0.0749726
1017_A01	1837	DTNA	-0.447071
1017_A02	1838	DTNB	-0.0951095
1017_A03	1839	HBEGF	-0.390145
1017_A04	1855	DVL1	1.48613
1017_A05	1861	TOR1A	1.54212
1017_A06	1869	E2F1	-2.08864
1017_A07	1870	E2F2	-0.00260537
1017_A08	1871	E2F3	-0.991016
1017_A09	1874	E2F4	0.629402
1017_A10	1875	E2F5	0.741597
1017_A11	1876	E2F6	0.0975284
1017_B01	1890	TYMP	-0.510669
1017_B02	1891	ECH1	-0.58351
1017_B03	1892	ECHS1	1.92982
1017_B04	1894	ECT2	0.409429
1017_B05	1896	EDA	1.69048
1017_B06	1906	EDN1	0.909274
1017_B07	1908	EDN3	1.43145
1017_B08	1911	PHC1	3.63831
1017_B09	1912	PHC2	-2.20257
1017_B10	1915	EEF1A1	-3.56751
1017_B11	1917	EEF1A2	-1.25184
1017_C01	1933	EEF1B2	-1.5745
1017_C02	1936	EEF1D	0.466668
1017_C03	1937	EEF1G	-0.918881
1017_C04	1938	EEF2	0.257801
1017_C05	1939	LGTN	-0.618892
1017_C06	1943	EFNA2	0.766863
1017_C07	1947	EFNB1	0.973809
1017_C08	1950	EGF	-0.441809
1017_C09	1953	MEGF6	0.745826
1017_C10	1954	MEGF8	1.34994
1017_C11	1955	MEGF9	-0.677884
1017_D01	1958	EGR1	0.240578
1017_D02	1959	EGR2	2.51191
1017_D03	1960	EGR3	-0.140813
1017_D04	1961	EGR4	-0.181582
1017_D05	1962	EHHADH	-0.925747
1017_D06	1964	EIF1AX	-0.460366
1017_D07	1965	EIF2S1	0.856925
1017_D08	1967	EIF2B1	-0.00341764
1017_D09	1968	EIF2S3	-0.916466
1017_D10	1973	EIF4A1	-0.136405
1017_D11	1974	EIF4A2	0.081168
1017_E01	1975	EIF4B	0.30658
1017_E02	1977	EIF4E	-0.32983
1017_E03	1978	EIF4EBP1	0.545609
1017_E04	1979	EIF4EBP2	-0.102734
1017_E05	1981	EIF4G1	-0.31331
1017_E06	1982	EIF4G2	0.284698
1017_E07	1983	EIF5	-1.02579
1017_E08	1984	EIF5A	-2.74664
1017_E09	1992	SERPINB1	-0.412326
1017_E10	1993	ELAVL2	0.0391976
1017_E11	1994	ELAVL1	0.387579
1017_F01	1995	ELAVL3	-0.516202
1017_F02	1996	ELAVL4	-0.296696
1017_F03	1999	ELF3	-0.835941
1017_F04	2000	ELF4	0.356961
1017_F05	2001	ELF5	0.30776
1017_F06	2002	ELK1	0.359035
1017_F07	2004	ELK3	-0.144511
1017_F08	2005	ELK4	-0.548263
1017_F09	2006	ELN	2.82131
1017_F10	2016	EMX1	0.901484
1017_F11	2017	CTTN	0.437829
1017_G01	2018	EMX2	1.19323
1017_G02	2019	EN1	-0.35903
1017_G03	2020	EN2	0.892314
1017_G04	2021	ENDOG	0.438432
1017_G05	2022	ENG	0.151028
1017_G06	2023	ENO1	-0.41125
1017_G07	2026	ENO2	-1.53634
1017_G08	2027	ENO3	0.646104
1017_G09	2030	SLC29A1	0.124001
1017_G10	2033	EP300	0.503477
1017_G11	2034	EPAS1	-5.70347
1017_H01	2038	EPB42	1.10403
1017_H02	2052	EPHX1	-0.884442
1017_H03	2053	EPHX2	-0.173871
1017_H04	2056	EPO	-0.0122726
1017_H05	2057	EPOR	-0.360275
1017_H06	2058	EPRS	0.56447
1017_H07	2059	EPS8	-0.0324399
1017_H08	2060	EPS15	0.203637
1017_H09	2067	ERCC1	-0.384937
1017_H10	2068	ERCC2	-0.86905
1017_H11	2069	EREG	1.11818
1018_A01	2295	FOXF2	1.06402
1018_A02	2296	FOXC1	-0.402476
1018_A03	2297	FOXD1	0.888214
1018_A04	2299	FOXI1	-0.416418
1018_A05	2300	FOXL1	2.07874
1018_A06	2301	FOXE3	3.16386
1018_A07	2302	FOXJ1	-1.30202
1018_A08	2303	FOXC2	3.21418
1018_A09	2304	FOXE1	0.339121
1018_A10	2305	FOXM1	-1.03202
1018_A11	2306	FOXD2	0.554474
1018_B01	2307	FOXS1	0.125807
1018_B02	2308	FOXO1	0.497958
1018_B03	2309	FOXO3	0.264108
1018_B04	2312	FLG	-0.911047
1018_B05	2313	FLI1	0.499084
1018_B06	2314	FLII	-0.334925
1018_B07	2317	FLNB	1.80488
1018_B08	2318	FLNC	-1.14975
1018_B09	2323	FLT3LG	-0.566326
1018_B10	2326	FMO1	0.207607
1018_B11	2327	FMO2	-0.952494
1018_C01	2328	FMO3	1.02829
1018_C02	2329	FMO4	0.361306
1018_C03	2330	FMO5	-1.68912
1018_C04	2331	FMOD	-2.13514
1018_C05	2332	FMR1	3.50385
1018_C06	2335	FN1	1.01499
1018_C07	2339	FNTA	0.650655
1018_C08	2342	FNTB	-0.364391
1018_C09	2348	FOLR1	-3.87619
1018_C10	2350	FOLR2	-1.16426
1018_C11	2352	FOLR3	0.210773
1018_D01	2353	FOS	-0.154434
1018_D02	2354	FOSB	-1.66537
1018_D03	2355	FOSL2	-1.53774
1018_D04	2356	FPGS	2.29213
1018_D05	2492	FSHR	-0.388215
1018_D06	2517	FUCA1	-1.6773
1018_D07	2519	FUCA2	-0.695893
1018_D08	2521	FUS	0.0144722
1018_D09	2523	FUT1	3.81605
1018_D10	2524	FUT2	1.62303
1018_D11	2525	FUT3	-2.21838
1018_E01	2526	FUT4	-1.18601
1018_E02	2527	FUT5	0.794997
1018_E03	2528	FUT6	0.66612
1018_E04	2529	FUT7	1.42105
1018_E05	2530	FUT8	-1.73076
1018_E06	2531	KDSR	-0.216588
1018_E07	2539	G6PD	-1.13958
1018_E08	2542	SLC37A4	0.581726
1018_E09	2547	XRCC6	-0.891931
1018_E10	2548	GAA	0.0438276
1018_E11	2549	GAB1	0.231719
1018_F01	2571	GAD1	1.13201
1018_F02	2572	GAD2	0.437666
1018_F03	2581	GALC	-0.0746273
1018_F04	2582	GALE	-1.40087
1018_F05	2583	B4GALNT1	-0.247004
1018_F06	2588	GALNS	0.739154
1018_F07	2589	GALNT1	0.0860993
1018_F08	2590	GALNT2	-1.5368
1018_F09	2591	GALNT3	1.63531
1018_F10	2592	GALT	-2.5658
1018_F11	2593	GAMT	0.694767
1018_G01	2595	GANC	-3.05235
1018_G02	2597	GAPDH	-1.00309
1018_G03	2615	LRRC32	0.456578
1018_G04	2617	GARS	0.321225
1018_G05	2618	GART	-0.942046
1018_G06	2621	GAS6	-1.04955
1018_G07	2628	GATM	0.392434
1018_G08	2629	GBA	-0.514401
1018_G09	2632	GBE1	-0.209619
1018_G10	2633	GBP1	0.851404
1018_G11	2634	GBP2	-2.99195
1018_H01	2635	GBP3	-5.60275
1018_H02	2637	GBX2	-0.12912
1018_H03	2638	GC	0.559086
1018_H04	2639	GCDH	0.350446
1018_H05	2641	GCG	-1.69729
1018_H06	2643	GCH1	0.0348275
1018_H07	2644	GCHFR	1.87923
1018_H08	2648	KAT2A	-0.668736
1018_H09	2650	GCNT1	-0.034216
1018_H10	2651	GCNT2	1.38528
1018_H11	2660	MSTN	-0.647907
1019_A01	2071	ERCC3	0.711334
1019_A02	2072	ERCC4	-1.41006
1019_A03	2073	ERCC5	1.97816
1019_A04	2074	ERCC6	-0.398375
1019_A05	2077	ERF	0.283641
1019_A06	2078	ERG	0.0931796
1019_A07	2091	FBL	-0.508597
1019_A08	2107	ETF1	-4.63047
1019_A09	2108	ETFA	-0.0382615
1019_A10	2109	ETFB	0.338933
1019_A11	2110	ETFDH	0.585297
1019_B01	2113	ETS1	1.80963
1019_B02	2114	ETS2	0.492153
1019_B03	2116	ETV2	-2.01199
1019_B04	2117	ETV3	-1.74008
1019_B05	2120	ETV6	-2.41465
1019_B06	2125	EVPL	0.434633
1019_B07	2128	EVX1	1.49604
1019_B08	2130	EWSR1	0.920406
1019_B09	2131	EXT1	-0.485102
1019_B10	2132	EXT2	0.339654
1019_B11	2134	EXTL1	1.97584
1019_C01	2135	EXTL2	0.860818
1019_C02	2137	EXTL3	0.0120661
1019_C03	2138	EYA1	-0.770042
1019_C04	2139	EYA2	2.15603
1019_C05	2140	EYA3	0.0924962
1019_C06	2145	EZH1	-0.54489
1019_C07	2146	EZH2	1.42593
1019_C08	2162	F13A1	-3.43071
1019_C09	2166	FAAH	-1.20087
1019_C10	2167	FABP4	0.922191
1019_C11	2168	FABP1	0.51647
1019_D01	2169	FABP2	-0.741102
1019_D02	2170	FABP3	-1.28378
1019_D03	2171	FABP5	0.669436
1019_D04	2172	FABP6	2.37102
1019_D05	2173	FABP7	0.624391
1019_D06	2175	FANCA	0.171272
1019_D07	2180	ACSL1	0.017757
1019_D08	2181	ACSL3	1.23124
1019_D09	2182	ACSL4	0.385665
1019_D10	2184	FAH	-1.46701
1019_D11	2186	BPTF	-1.06973
1019_E01	2192	FBLN1	-3.02745
1019_E02	2193	FARSA	-0.916724
1019_E03	2194	FASN	0.478965
1019_E04	2195	FAT1	0.600089
1019_E05	2196	FAT2	-0.245328
1019_E06	2199	FBLN2	-0.537319
1019_E07	2200	FBN1	-0.0136182
1019_E08	2201	FBN2	0.984049
1019_E09	2202	EFEMP1	0.608982
1019_E10	2204	FCAR	-0.159343
1019_E11	2205	FCER1A	0.138634
1019_F01	2206	MS4A2	-0.99728
1019_F02	2207	FCER1G	0.118503
1019_F03	2208	FCER2	-0.618304
1019_F04	2209	FCGR1A	0.585621
1019_F05	2210	FCGR1B	-0.354734
1019_F06	2212	FCGR2A	0.211187
1019_F07	2213	FCGR2B	-0.360351
1019_F08	2214	FCGR3A	0.823984
1019_F09	2217	FCGRT	-0.520901
1019_F10	2222	FDFT1	0.469031
1019_F11	2224	FDPS	-0.566977
1019_G01	2230	FDX1	-0.283032
1019_G02	2232	FDXR	-0.126852
1019_G03	2235	FECH	2.01104
1019_G04	2237	FEN1	-0.235471
1019_G05	2243	FGA	1.62133
1019_G06	2244	FGB	0.434397
1019_G07	2245	FGD1	-2.11521
1019_G08	2246	FGF1	-0.306621
1019_G09	2247	FGF2	-1.1729
1019_G10	2255	FGF10	-1.01371
1019_G11	2258	FGF13	-0.882833
1019_H01	2266	FGG	-0.0578963
1019_H02	2267	FGL1	0.628915
1019_H03	2271	FH	-0.706435
1019_H04	2280	FKBP1A	-0.157528
1019_H05	2281	FKBP1B	-0.492301
1019_H06	2286	FKBP2	-1.74463
1019_H07	2287	FKBP3	0.00577987
1019_H08	2288	FKBP4	0.0958713
1019_H09	2289	FKBP5	0.765778
1019_H10	2290	FOXG1	-0.111141
1019_H11	2294	FOXF1	1.24809
1020_A01	2664	GDI1	-0.206256
1020_A02	2665	GDI2	0.157363
1020_A03	2669	GEM	-0.846682
1020_A04	2670	GFAP	0.698712
1020_A05	2671	GFER	0.667348
1020_A06	2673	GFPT1	0.019251
1020_A07	2674	GFRA1	0.740551
1020_A08	2675	GFRA2	-0.128061
1020_A09	2676	GFRA3	0.881079
1020_A10	2677	GGCX	-0.959767
1020_A11	2683	B4GALT1	0.536382
1020_B01	2688	GH1	-3.18087
1020_B02	2689	GH2	0.0627085
1020_B03	2690	GHR	-0.567355
1020_B04	2691	GHRH	-1.26425
1020_B05	2695	GIP	-0.288298
1020_B06	2717	GLA	0.24849
1020_B07	2720	GLB1	-1.5084
1020_B08	2729	GCLC	-0.523442
1020_B09	2730	GCLM	1.0514
1020_B10	2731	GLDC	0.388364
1020_B11	2734	GLG1	2.98666
1020_C01	2739	GLO1	-1.04481
1020_C02	2744	GLS	-0.625571
1020_C03	2745	GLRX	1.05112
1020_C04	2746	GLUD1	0.427049
1020_C05	2747	GLUD2	-0.644056
1020_C06	2752	GLUL	2.37891
1020_C07	2762	GMDS	-0.293597
1020_C08	2766	GMPR	-0.488054
1020_C09	2767	GNA11	-0.420392
1020_C10	2768	GNA12	1.37333
1020_C11	2769	GNA15	-1.62486
1020_D01	2770	GNAI1	-0.117029
1020_D02	2771	GNAI2	-0.134093
1020_D03	2773	GNAI3	0.825987
1020_D04	2774	GNAL	-0.0699691
1020_D05	2775	GNAO1	0.138382
1020_D06	2776	GNAQ	1.61736
1020_D07	2778	GNAS	0.5208
1020_D08	2779	GNAT1	-0.331115
1020_D09	2780	GNAT2	-0.0587258
1020_D10	2781	GNAZ	-0.0576192
1020_D11	2782	GNB1	0.233794
1020_E01	2783	GNB2	1.4057
1020_E02	2784	GNB3	-1.17139
1020_E03	2785	GNG3	-1.05771
1020_E04	2786	GNG4	0.486521
1020_E05	2787	GNG5	0.471314
1020_E06	2788	GNG7	-0.597375
1020_E07	2791	GNG11	0.194343
1020_E08	2792	GNGT1	-0.0877582
1020_E09	2793	GNGT2	1.32249
1020_E10	2794	GNL1	-1.9939
1020_E11	2797	GNRH2	0.686968
1020_F01	2799	GNS	0.707093
1020_F02	2804	GOLGB1	0.104336
1020_F03	2805	GOT1	-0.602067
1020_F04	2806	GOT2	-3.0137
1020_F05	2811	GP1BA	-0.30955
1020_F06	2814	GP5	-0.0110591
1020_F07	2819	GPD1	1.16166
1020_F08	2820	GPD2	0.81314
1020_F09	2821	GPI	-3.61388
1020_F10	2822	GPLD1	0.467495
1020_F11	2873	GPS1	-2.63977
1020_G01	2874	GPS2	0.0780878
1020_G02	2875	GPT	1.37663
1020_G03	2876	GPX1	0.741507
1020_G04	2877	GPX2	0.139131
1020_G05	2878	GPX3	0.712169
1020_G06	2879	GPX4	-1.43875
1020_G07	2880	GPX5	-0.783008
1020_G08	2882	GPX7	-0.220872
1020_G09	2886	GRB7	-0.150652
1020_G10	2887	GRB10	0.684343
1020_G11	2889	RAPGEF1	-0.369871
1020_H01	2896	GRN	1.06077
1020_H02	2907	GRINA	0.54488
1020_H03	2909	GRLF1	0.707285
1020_H04	2923	PDIA3	-0.611761
1020_H05	2928	GSC2	-1.5945
1020_H06	2934	GSN	-0.901728
1020_H07	2935	GSPT1	-1.89879
1020_H08	2936	GSR	1.39681
1020_H09	2937	GSS	0.882366
1020_H10	2938	GSTA1	1.75193
1020_H11	2940	GSTA3	-2.36691
1021_A01	2941	GSTA4	-4.58072
1021_A02	2944	GSTM1	0.276453
1021_A03	2946	GSTM2	0.0551224
1021_A04	2947	GSTM3	-0.484635
1021_A05	2948	GSTM4	-0.549831
1021_A06	2949	GSTM5	1.06683
1021_A07	2950	GSTP1	1.87979
1021_A08	2952	GSTT1	1.88994
1021_A09	2953	GSTT2	-0.281306
1021_A10	2954	GSTZ1	0.45808
1021_A11	2956	MSH6	-1.78612
1021_B01	2957	GTF2A1	0.48402
1021_B02	2962	GTF2F1	-0.0023532
1021_B03	2963	GTF2F2	-0.0811536
1021_B04	2967	GTF2H3	0.738112
1021_B05	2969	GTF2I	0.495794
1021_B06	2976	GTF3C2	-0.167703
1021_B07	2977	GUCY1A2	-2.38615
1021_B08	2978	GUCA1A	-0.470717
1021_B09	2980	GUCA2A	0.00309145
1021_B10	2981	GUCA2B	-0.117259
1021_B11	2982	GUCY1A3	-1.24501
1021_C01	2983	GUCY1B3	0.0499257
1021_C02	2984	GUCY2C	-2.81187
1021_C03	2986	GUCY2F	0.219408
1021_C04	2990	GUSB	0.0412526
1021_C05	2992	GYG1	0.317802
1021_C06	2997	GYS1	-0.769322
1021_C07	2998	GYS2	1.36899
1021_C08	3000	GUCY2D	0.870425
1021_C09	3028	HSD17B10	-0.504732
1021_C10	3029	HAGH	-0.895667
1021_C11	3030	HADHA	-0.427623
1021_D01	3032	HADHB	0.623119
1021_D02	3033	HADH	0.0890029
1021_D03	3034	HAL	0.186896
1021_D04	3035	HARS	-0.201389
1021_D05	3036	HAS1	3.42944
1021_D06	3037	HAS2	2.11332
1021_D07	3038	HAS3	-0.161435
1021_D08	3039	HBA1	-4.5889
1021_D09	3042	HBM	-1.10813
1021_D10	3043	HBB	0.702667
1021_D11	3045	HBD	1.17582
1021_E01	3046	HBE1	-0.462642
1021_E02	3047	HBG1	0.198089
1021_E03	3049	HBQ1	-0.0498869
1021_E04	3050	HBZ	-0.0319373
1021_E05	3052	HCCS	2.4871
1021_E06	3053	SERPIND1	0.303006
1021_E07	3054	HCFC1	-0.0398062
1021_E08	3064	HTT	-2.24028
1021_E09	3065	HDAC1	0.678133
1021_E10	3066	HDAC2	-0.212294
1021_E11	3067	HDC	0.594929
1021_F01	3069	HDLBP	0.544352
1021_F02	3070	HELLS	-0.798293
1021_F03	3073	HEXA	0.0334513
1021_F04	3074	HEXB	0.623862
1021_F05	3077	HFE	-0.903271
1021_F06	3081	HGD	-2.24215
1021_F07	3087	HHEX	0.309261
1021_F08	3090	HIC1	-0.139675
1021_F09	3091	HIF1A	-0.179516
1021_F10	3093	UBE2K	-1.87816
1021_F11	3096	HIVEP1	1.04137
1021_G01	3097	HIVEP2	0.0888154
1021_G02	3110	MNX1	0.226538
1021_G03	3131	HLF	0.597053
1021_G04	3141	HLCS	-2.61023
1021_G05	3142	HLX	-2.46542
1021_G06	3145	HMBS	0.529094
1021_G07	3150	HMGN1	-0.857514
1021_G08	3151	HMGN2	2.34392
1021_G09	3155	HMGCL	-2.23814
1021_G10	3156	HMGCR	-0.945574
1021_G11	3157	HMGCS1	0.978295
1021_H01	3158	HMGCS2	-3.42279
1021_H02	3159	HMGA1	0.98801
1021_H03	3161	HMMR	-1.38788
1021_H04	3162	HMOX1	-0.280979
1021_H05	3163	HMOX2	-0.264369
1021_H06	3166	HMX1	-0.400125
1021_H07	3167	HMX2	-3.69624
1021_H08	3169	FOXA1	0.200269
1021_H09	3170	FOXA2	0.429046
1021_H10	3171	FOXA3	0.987143
1021_H11	3172	HNF4A	-1.31596
1022_A01	3423	IDS	-1.26648
1022_A02	3425	IDUA	0.15416
1022_A03	3431	SP110	0.145488
1022_A04	3433	IFIT2	-0.256566
1022_A05	3434	IFIT1	0.584414
1022_A06	3437	IFIT3	0.922549
1022_A07	3439	IFNA1	-0.813156
1022_A08	3454	IFNAR1	-0.0848511
1022_A09	3455	IFNAR2	-1.88518
1022_A10	3456	IFNB1	1.57722
1022_A11	3459	IFNGR1	-1.07535
1022_B01	3460	IFNGR2	0.340753
1022_B02	3479	IGF1	-1.57952
1022_B03	3481	IGF2	-0.208415
1022_B04	3482	IGF2R	-1.41518
1022_B05	3483	IGFALS	-0.0879366
1022_B06	3490	IGFBP7	-0.41178
1022_B07	3508	IGHMBP2	-0.212426
1022_B08	3516	RBPJ	0.750338
1022_B09	3552	IL1A	0.696549
1022_B10	3553	IL1B	0.877703
1022_B11	3554	IL1R1	1.08782
1022_C01	3556	IL1RAP	-1.92302
1022_C02	3557	IL1RN	0.617235
1022_C03	3558	IL2	-0.106482
1022_C04	3559	IL2RA	1.35361
1022_C05	3560	IL2RB	-0.179903
1022_C06	3561	IL2RG	0.16859
1022_C07	3563	IL3RA	1.16767
1022_C08	3565	IL4	-0.740291
1022_C09	3566	IL4R	0.562035
1022_C10	3567	IL5	-0.339009
1022_C11	3568	IL5RA	0.0813217
1022_D01	3569	IL6	0.651806
1022_D02	3570	IL6R	-0.503399
1022_D03	3572	IL6ST	0.568928
1022_D04	3574	IL7	-0.271116
1022_D05	3575	IL7R	0.114642
1022_D06	3576	IL8	-1.02976
1022_D07	3581	IL9R	-0.129819
1022_D08	3586	IL10	-4.50206e-05
1022_D09	3587	IL10RA	-0.201292
1022_D10	3588	IL10RB	-1.32013
1022_D11	3590	IL11RA	0.102735
1022_E01	3593	IL12B	1.31548
1022_E02	3594	IL12RB1	1.6745
1022_E03	3595	IL12RB2	-1.12753
1022_E04	3596	IL13	-1.28386
1022_E05	3597	IL13RA1	2.33356
1022_E06	3598	IL13RA2	0.335493
1022_E07	3600	IL15	0.229779
1022_E08	3601	IL15RA	0.478688
1022_E09	3603	IL16	0.0272212
1022_E10	3604	TNFRSF9	-1.01137
1022_E11	3607	FOXK2	-1.6227
1022_F01	3608	ILF2	0.108377
1022_F02	3614	IMPDH1	-0.0621669
1022_F03	3615	IMPDH2	0.980083
1022_F04	3617	IMPG1	3.50987
1022_F05	3619	INCENP	-1.87657
1022_F06	3620	IDO1	1.61783
1022_F07	3623	INHA	-0.208114
1022_F08	3624	INHBA	-1.52801
1022_F09	3625	INHBB	-1.49357
1022_F10	3626	INHBC	0.553867
1022_F11	3630	INS	1.59526
1022_G01	3631	INPP4A	0.0910878
1022_G02	3640	INSL3	0.669227
1022_G03	3641	INSL4	-1.12212
1022_G04	3646	EIF3E	-0.339825
1022_G05	3652	IPP	0.116029
1022_G06	3655	ITGA6	-0.547682
1022_G07	3658	IREB2	0.607865
1022_G08	3659	IRF1	-0.163356
1022_G09	3660	IRF2	-1.59686
1022_G10	3661	IRF3	-0.139078
1022_G11	3662	IRF4	0.37785
1022_H01	3663	IRF5	-1.56086
1022_H02	3664	IRF6	-0.799269
1022_H03	3665	IRF7	0.334479
1022_H04	3669	ISG20	0.250341
1022_H05	3670	ISL1	0.367958
1022_H06	3671	ISLR	0.498777
1022_H07	3672	ITGA1	0.786284
1022_H08	3673	ITGA2	0.126893
1022_H09	3674	ITGA2B	0.71246
1022_H10	3675	ITGA3	-1.58746
1022_H11	3676	ITGA4	-1.93788
1023_A01	3174	HNF4G	1.1536
1023_A02	3175	ONECUT1	0.856316
1023_A03	3176	HNMT	0.0683612
1023_A04	3177	SLC29A2	4.37692
1023_A05	3178	HNRNPA1	-0.296986
1023_A06	3181	HNRNPA2B1	-1.93788
1023_A07	3182	HNRNPAB	1.16811
1023_A08	3183	HNRNPC	-1.06625
1023_A09	3184	HNRNPD	3.73422
1023_A10	3190	HNRNPK	-8.54788
1023_A11	3191	HNRNPL	-1.79427
1023_B01	3192	HNRNPU	-5.3954
1023_B02	3195	TLX1	-1.85054
1023_B03	3196	TLX2	-0.0931531
1023_B04	3198	HOXA1	-0.143776
1023_B05	3199	HOXA2	0.361934
1023_B06	3200	HOXA3	-0.171697
1023_B07	3201	HOXA4	-0.903891
1023_B08	3202	HOXA5	-0.18647
1023_B09	3203	HOXA6	-0.598809
1023_B10	3204	HOXA7	1.58184
1023_B11	3205	HOXA9	1.34748
1023_C01	3206	HOXA10	1.15786
1023_C02	3207	HOXA11	-1.87151
1023_C03	3209	HOXA13	0.871744
1023_C04	3211	HOXB1	-2.84225
1023_C05	3212	HOXB2	-0.0243396
1023_C06	3214	HOXB4	-1.1967
1023_C07	3215	HOXB5	-1.45717
1023_C08	3216	HOXB6	1.0947
1023_C09	3217	HOXB7	3.51321
1023_C10	3218	HOXB8	1.27774
1023_C11	3219	HOXB9	-1.36226
1023_D01	3221	HOXC4	-2.62739
1023_D02	3222	HOXC5	-0.809563
1023_D03	3223	HOXC6	-0.0172258
1023_D04	3224	HOXC8	0.536207
1023_D05	3225	HOXC9	1.48835
1023_D06	3226	HOXC10	1.53734
1023_D07	3227	HOXC11	0.485663
1023_D08	3228	HOXC12	-0.370109
1023_D09	3229	HOXC13	-1.09372
1023_D10	3231	HOXD1	-0.882698
1023_D11	3232	HOXD3	-1.72728
1023_E01	3233	HOXD4	0.659266
1023_E02	3234	HOXD8	0.579401
1023_E03	3235	HOXD9	-1.07977
1023_E04	3236	HOXD10	-0.534105
1023_E05	3237	HOXD11	0.126235
1023_E06	3238	HOXD12	0.393573
1023_E07	3239	HOXD13	2.72591
1023_E08	3242	HPD	0.664509
1023_E09	3248	HPGD	-0.616987
1023_E10	3251	HPRT1	0.493399
1023_E11	3263	HPX	0.728594
1023_F01	3265	HRAS	0.275609
1023_F02	3266	ERAS	0.978576
1023_F03	3267	AGFG1	0.844842
1023_F04	3268	AGFG2	-0.132549
1023_F05	3275	PRMT2	0.700744
1023_F06	3276	PRMT1	-0.1498
1023_F07	3280	HES1	-1.1416
[truncated: 19,587 more rows]
